# Supplementary material for: Triaqua­(3-carb­oxy-5-sulfonatobenzoato-κO 1)(1,10-phenanthroline-κ2 N,N′)cobalt(II) monohydrate
Source: Acta Crystallogr Sect E Struct Rep Online. 2008 Jul 5;64(Pt 8):m986. doi: 10.1107/S1600536808019843 (PMC2961914; doi:10.1107/S1600536808019843)
Supplement: Supplementary file 1 [file e-64-0m986-sup1.cif]

##############################################################################
###                                                                        ###
###        Electronic paper (Acta Crystallographica Section E)             ###
###                                                                        ###
##############################################################################
#                                                                            #
# This CIF contains the data in a paper accepted for publication in Acta     #
# Crystallographica Section E. It conforms to the requirements of Notes      #
# for Authors for Section E, and has been peer reviewed under the auspices   #
# of the IUCr Commission on Journals.                                        #
#                                                                            #
# Full details of the Crystallographic Information File format               #
# are given in the paper "The Crystallographic Information File (CIF):       #
# a New Standard Archive File for Crystallography" by S. R. Hall, F. H.      #
# Allen and I. D. Brown [Acta Cryst. (1991), A47, 655-685].                  #
#                                                                            #
# The current version of the core CIF dictionary is obtainable from          #
# ftp://ftp.iucr.org/pub/cif_core.dic. The current version number is 2.4.    #
#                                                                            #
# Software is freely available for graphical display of the structure(s) in  #
# this CIF.  For information consult the CIF home page http://www.iucr.org/  #
# cif/home.html                                                              #
#                                                                            #
# This file may be used for bona fide research purposes within the           #
# scientific community so long as proper attribution is given to the journal # 
# article from which it was obtained.                                        #
#                                                                            #
##############################################################################
                                             
data_I
_audit_creation_method     SHELXL97
_chemical_name_systematic
;
Triaqua(3-carboxy-5-sulfonatobenzoato-\k<i>O</i>^1^)(1,10-phenanthroline-
\k^2^<i>N</i>,<i>N</i>')cobalt(II) monohydrate
;
_chemical_name_common     ?
_chemical_formula_moiety     'C20 H18 Co N2 O10 S , H2 O'
_chemical_formula_sum     'C20 H20 Co N2 O11 S'
_chemical_formula_iupac     '[Co (C8 H4 O7 S) (C12 H8 N2) (H2 O)3] , H2 O'
_chemical_formula_weight     555.37
_chemical_melting_point     ?
_symmetry_cell_setting     monoclinic
_symmetry_space_group_name_H-M     'P 21/n'
_symmetry_space_group_name_Hall     '-P 2yn'
loop_
    _symmetry_equiv_pos_as_xyz
    'x, y, z'
    '-x+1/2, y+1/2, -z+1/2'
    '-x, -y, -z'
    'x-1/2, -y-1/2, z-1/2'
_cell_length_a     10.9968(13)
_cell_length_b     13.9358(18)
_cell_length_c     15.870(2)
_cell_angle_alpha     90.00
_cell_angle_beta     109.645(14)
_cell_angle_gamma     90.00
_cell_volume     2290.4(5)
_cell_formula_units_Z     4
_cell_measurement_reflns_used     6846
_cell_measurement_theta_min     2.0
_cell_measurement_theta_max     25.0
_cell_measurement_temperature     295(2)
_exptl_crystal_description     prism
_exptl_crystal_colour     red
_exptl_crystal_size_max     0.36
_exptl_crystal_size_mid     0.24
_exptl_crystal_size_min     0.20
_exptl_crystal_density_diffrn     1.611
_exptl_crystal_density_meas     ?
_exptl_crystal_density_method     'not measured'
_exptl_crystal_F_000     1140
_exptl_absorpt_coefficient_mu     0.905
_exptl_absorpt_correction_type     multi-scan
_exptl_absorpt_process_details     '(ABSCOR; Higashi, 1995)'
_exptl_absorpt_correction_T_min     0.740
_exptl_absorpt_correction_T_max     0.835
_exptl_special_details
;
;
_diffrn_ambient_temperature     295(2)
_diffrn_radiation_type     MoK\a
_diffrn_radiation_wavelength     0.71073
_diffrn_radiation_source     'fine-focus sealed tube'
_diffrn_radiation_monochromator     graphite
_diffrn_measurement_device_type     'Rigaku R-AXIS RAPID IP'
_diffrn_measurement_method     \w
_diffrn_detector_area_resol_mean     10.0
_diffrn_reflns_number     25103
_diffrn_reflns_av_R_equivalents     0.0513
_diffrn_reflns_av_sigmaI/netI     0.0354
_diffrn_reflns_theta_min     1.98
_diffrn_reflns_theta_max     26.00
_diffrn_reflns_theta_full     26.00
_diffrn_measured_fraction_theta_max     0.998
_diffrn_measured_fraction_theta_full     0.998
_diffrn_reflns_limit_h_min     -13
_diffrn_reflns_limit_h_max     13
_diffrn_reflns_limit_k_min     -17
_diffrn_reflns_limit_k_max     16
_diffrn_reflns_limit_l_min     -18
_diffrn_reflns_limit_l_max     19
_diffrn_standards_number     0
_diffrn_standards_interval_count     0
_diffrn_standards_interval_time     0
_diffrn_standards_decay_%     ?
_refine_special_details
;
Refinement of <i>F</i>^2^ against ALL reflections. The weighted <i>R</i>-factor
<i>wR</i> and goodness of fit <i>S</i> are based on <i>F</i>^2^, conventional
<i>R</i>-factors <i>R</i> are based on <i>F</i>, with <i>F</i> set to zero for
negative <i>F</i>^2^. The threshold expression of <i>F</i>^2^ >
\s(<i>F</i>^2^) is used only for calculating <i>R</i>-factors(gt) <i>etc</i>.
and is not relevant to the choice of reflections for refinement.
<i>R</i>-factors based on <i>F</i>^2^ are statistically about twice as large
as those based on <i>F</i>, and <i>R</i>- factors based on ALL data will be
even larger.
;
_reflns_number_total     4490
_reflns_number_gt     3416
_reflns_threshold_expression     I>2\s(I)
_refine_ls_structure_factor_coef     Fsqd
_refine_ls_matrix_type     full
_refine_ls_R_factor_all     0.0525
_refine_ls_R_factor_gt     0.0348
_refine_ls_wR_factor_gt     0.0888
_refine_ls_wR_factor_ref     0.0948
_refine_ls_goodness_of_fit_ref     1.061
_refine_ls_restrained_S_all     1.061
_refine_ls_number_reflns     4490
_refine_ls_number_parameters     316
_refine_ls_number_restraints     0
_refine_ls_hydrogen_treatment     constr
_refine_ls_weighting_scheme     calc
_refine_ls_weighting_details
       'calc w = 1/[\s^2^(Fo^2^)+(0.0494P)^2^+0.1783P] where P=(Fo^2^+2Fc^2^)/3'
_atom_sites_solution_hydrogens     geom
_atom_sites_solution_primary     direct
_atom_sites_solution_secondary     difmap
_refine_ls_shift/su_max     0.000
_refine_ls_shift/su_mean     0.000
_refine_diff_density_max     0.404
_refine_diff_density_min     -0.284
_refine_ls_extinction_method     none
_refine_ls_extinction_coef     ?
loop_
    _atom_type_symbol
    _atom_type_description
    _atom_type_scat_dispersion_real
    _atom_type_scat_dispersion_imag
    _atom_type_scat_source
    'C' 'C' 0.0033 0.0016
                         'International Tables Vol C Tables 4.2.6.8 and 6.1.1.4'
    'H' 'H' 0.0000 0.0000
                         'International Tables Vol C Tables 4.2.6.8 and 6.1.1.4'
    'N' 'N' 0.0061 0.0033
                         'International Tables Vol C Tables 4.2.6.8 and 6.1.1.4'
    'O' 'O' 0.0106 0.0060
                         'International Tables Vol C Tables 4.2.6.8 and 6.1.1.4'
    'Co' 'Co' 0.3494 0.9721
                         'International Tables Vol C Tables 4.2.6.8 and 6.1.1.4'
    'S' 'S' 0.1246 0.1234
                         'International Tables Vol C Tables 4.2.6.8 and 6.1.1.4'
_computing_data_collection     'PROCESS-AUTO (Rigaku, 1998)'
_computing_cell_refinement     'PROCESS-AUTO (Rigaku, 1998)'
_computing_data_reduction     'CrystalStructure (Rigaku/MSC, 2002)'
_computing_structure_solution     'SIR92 (Altomare <i>et al.</i>,  1993)'
_computing_structure_refinement     'SHELXL97 (Sheldrick, 2008)'
_computing_molecular_graphics     'ORTEP-3 (Farrugia, 1997)'
_computing_publication_material     'WinGX (Farrugia, 1999)'
loop_
    _atom_site_type_symbol
    _atom_site_label
    _atom_site_fract_x
    _atom_site_fract_y
    _atom_site_fract_z
    _atom_site_U_iso_or_equiv
    _atom_site_adp_type
    _atom_site_calc_flag
    _atom_site_refinement_flags
    _atom_site_occupancy
    _atom_site_disorder_assembly
    _atom_site_disorder_group
    Co Co 0.32537(3) 0.13651(2) 0.35952(2) 0.03134(12) Uani d . 1 . .
    S S 0.05040(5) 0.06815(4) 0.78134(4) 0.03161(16) Uani d . 1 . .
    N N1 0.52786(18) 0.12769(13) 0.38882(13) 0.0321(4) Uani d . 1 . .
    N N2 0.3431(2) 0.14723(15) 0.22955(13) 0.0387(5) Uani d . 1 . .
    O O1 0.32643(15) 0.12435(12) 0.48995(11) 0.0367(4) Uani d . 1 . .
    O O2 0.11757(17) 0.14036(17) 0.47225(13) 0.0674(7) Uani d . 1 . .
    O O3 0.63866(15) 0.09338(13) 0.80484(11) 0.0418(4) Uani d . 1 . .
    O O4 0.55844(17) 0.09929(17) 0.91585(12) 0.0585(6) Uani d . 1 . .
    H H4A 0.6392 0.0966 0.9595 0.088 Uiso d R 1 . .
    O O5 0.30048(15) -0.01239(12) 0.33733(11) 0.0386(4) Uani d . 1 . .
    H H5A 0.2252 -0.0345 0.3241 0.058 Uiso d R 1 . .
    H H5B 0.3245 -0.0352 0.2950 0.058 Uiso d R 1 . .
    O O6 0.35517(15) 0.28948(12) 0.38099(11) 0.0388(4) Uani d . 1 . .
    H H6A 0.2923 0.3108 0.3420 0.058 Uiso d R 1 . .
    H H6B 0.4197 0.3111 0.3694 0.058 Uiso d R 1 . .
    O O7 0.12326(15) 0.16385(12) 0.31242(11) 0.0405(4) Uani d . 1 . .
    H H7A 0.1099 0.1588 0.3629 0.061 Uiso d R 1 . .
    H H7B 0.0742 0.1278 0.2734 0.061 Uiso d R 1 . .
    O O11 0.05105(16) -0.03233(12) 0.80684(11) 0.0435(4) Uani d . 1 . .
    O O12 0.07483(16) 0.13193(13) 0.85730(12) 0.0444(5) Uani d . 1 . .
    O O13 -0.06484(15) 0.09361(14) 0.70756(12) 0.0465(5) Uani d . 1 . .
    O O1W 0.7986(2) 0.1114(2) 1.02278(15) 0.0893(9) Uani d . 1 . .
    H H1A 0.8596 0.1380 0.9985 0.134 Uiso d R 1 . .
    H H1B 0.8576 0.0794 1.0741 0.134 Uiso d R 1 . .
    C C1 0.6184(2) 0.11688(18) 0.46861(17) 0.0395(6) Uani d . 1 . .
    H H1 0.5929 0.1065 0.5181 0.047 Uiso calc R 1 . .
    C C2 0.7504(3) 0.12047(19) 0.4809(2) 0.0488(7) Uani d . 1 . .
    H H2 0.8108 0.1121 0.5377 0.059 Uiso calc R 1 . .
    C C3 0.7901(2) 0.13620(18) 0.4096(2) 0.0482(7) Uani d . 1 . .
    H H3 0.8777 0.1396 0.4175 0.058 Uiso calc R 1 . .
    C C4 0.6977(2) 0.14729(16) 0.32399(19) 0.0393(6) Uani d . 1 . .
    C C5 0.7295(3) 0.16124(19) 0.2445(2) 0.0497(7) Uani d . 1 . .
    H H5 0.8156 0.1661 0.2486 0.060 Uiso calc R 1 . .
    C C6 0.6364(3) 0.16742(19) 0.1640(2) 0.0527(8) Uani d . 1 . .
    H H6 0.6597 0.1761 0.1134 0.063 Uiso calc R 1 . .
    C C7 0.5023(3) 0.16096(18) 0.15414(18) 0.0446(7) Uani d . 1 . .
    C C8 0.4010(3) 0.1641(2) 0.07230(19) 0.0596(8) Uani d . 1 . .
    H H8 0.4191 0.1708 0.0194 0.071 Uiso calc R 1 . .
    C C9 0.2766(3) 0.1574(2) 0.0696(2) 0.0637(9) Uani d . 1 . .
    H H9 0.2094 0.1578 0.0151 0.076 Uiso calc R 1 . .
    C C10 0.2509(3) 0.1500(2) 0.14981(19) 0.0537(8) Uani d . 1 . .
    H H10 0.1653 0.1468 0.1473 0.064 Uiso calc R 1 . .
    C C11 0.4678(2) 0.15056(17) 0.23164(17) 0.0349(6) Uani d . 1 . .
    C C12 0.5665(2) 0.14201(16) 0.31698(16) 0.0323(5) Uani d . 1 . .
    C C13 0.2328(2) 0.12619(17) 0.51846(16) 0.0348(6) Uani d . 1 . .
    C C14 0.2602(2) 0.10967(16) 0.61750(15) 0.0305(5) Uani d . 1 . .
    C C15 0.1576(2) 0.09694(17) 0.64978(16) 0.0320(5) Uani d . 1 . .
    H H15 0.0731 0.0971 0.6102 0.038 Uiso calc R 1 . .
    C C16 0.1814(2) 0.08409(16) 0.74032(15) 0.0293(5) Uani d . 1 . .
    C C17 0.3073(2) 0.08407(16) 0.80040(16) 0.0317(5) Uani d . 1 . .
    H H17 0.3226 0.0759 0.8613 0.038 Uiso calc R 1 . .
    C C18 0.4098(2) 0.09629(17) 0.76915(15) 0.0312(5) Uani d . 1 . .
    C C19 0.3862(2) 0.10878(17) 0.67763(16) 0.0313(5) Uani d . 1 . .
    H H19 0.4551 0.1165 0.6567 0.038 Uiso calc R 1 . .
    C C20 0.5461(2) 0.09713(18) 0.83179(16) 0.0351(6) Uani d . 1 . .
loop_
    _atom_site_aniso_label
    _atom_site_aniso_U_11
    _atom_site_aniso_U_22
    _atom_site_aniso_U_33
    _atom_site_aniso_U_12
    _atom_site_aniso_U_13
    _atom_site_aniso_U_23
    Co 0.02507(18) 0.0439(2) 0.0262(2) -0.00116(13) 0.01016(14) 0.00125(14)
    S 0.0246(3) 0.0425(3) 0.0300(3) -0.0027(2) 0.0122(3) -0.0003(3)
    N1 0.0287(10) 0.0399(11) 0.0287(11) 0.0004(8) 0.0110(9) 0.0012(9)
    N2 0.0379(12) 0.0501(13) 0.0271(12) 0.0012(10) 0.0095(10) 0.0028(9)
    O1 0.0289(9) 0.0581(11) 0.0255(9) 0.0008(7) 0.0122(7) 0.0025(8)
    O2 0.0307(10) 0.141(2) 0.0324(11) 0.0098(11) 0.0125(9) 0.0141(12)
    O3 0.0264(9) 0.0628(11) 0.0378(10) -0.0036(8) 0.0130(8) -0.0111(9)
    O4 0.0326(10) 0.1136(17) 0.0280(10) -0.0016(11) 0.0086(8) -0.0058(11)
    O5 0.0324(9) 0.0489(10) 0.0370(10) -0.0058(7) 0.0149(8) -0.0054(8)
    O6 0.0271(8) 0.0478(10) 0.0438(10) 0.0009(7) 0.0149(8) 0.0058(8)
    O7 0.0306(9) 0.0577(11) 0.0318(10) -0.0018(8) 0.0085(8) -0.0016(8)
    O11 0.0412(10) 0.0457(10) 0.0476(11) -0.0046(8) 0.0205(9) 0.0054(9)
    O12 0.0374(10) 0.0588(12) 0.0421(11) -0.0031(8) 0.0200(9) -0.0150(9)
    O13 0.0248(9) 0.0721(13) 0.0401(11) -0.0009(8) 0.0077(8) 0.0100(9)
    O1W 0.0410(12) 0.174(3) 0.0463(14) -0.0109(14) 0.0059(10) 0.0314(15)
    C1 0.0319(13) 0.0495(15) 0.0355(15) 0.0006(11) 0.0093(12) 0.0020(12)
    C2 0.0343(14) 0.0544(17) 0.0490(18) 0.0024(12) 0.0025(13) 0.0004(14)
    C3 0.0264(13) 0.0477(16) 0.071(2) 0.0014(11) 0.0164(14) -0.0012(14)
    C4 0.0380(14) 0.0310(13) 0.0588(18) 0.0015(10) 0.0291(14) 0.0002(12)
    C5 0.0503(17) 0.0424(16) 0.072(2) 0.0004(13) 0.0416(17) -0.0008(14)
    C6 0.077(2) 0.0411(15) 0.064(2) 0.0034(14) 0.0561(19) 0.0034(14)
    C7 0.0640(19) 0.0398(15) 0.0406(16) 0.0052(13) 0.0316(15) 0.0040(12)
    C8 0.089(3) 0.063(2) 0.0345(17) 0.0117(18) 0.0306(17) 0.0098(14)
    C9 0.078(2) 0.078(2) 0.0265(16) 0.0079(18) 0.0057(16) 0.0064(15)
    C10 0.0482(17) 0.072(2) 0.0343(16) 0.0018(15) 0.0059(14) 0.0050(14)
    C11 0.0438(15) 0.0335(13) 0.0340(14) 0.0020(10) 0.0217(12) 0.0021(10)
    C12 0.0350(13) 0.0287(12) 0.0389(15) -0.0009(10) 0.0199(12) -0.0017(10)
    C13 0.0285(13) 0.0493(15) 0.0285(13) -0.0020(11) 0.0123(11) 0.0011(11)
    C14 0.0306(12) 0.0347(12) 0.0286(13) -0.0025(10) 0.0132(11) -0.0027(10)
    C15 0.0261(12) 0.0389(13) 0.0317(13) -0.0010(10) 0.0108(10) -0.0026(11)
    C16 0.0277(12) 0.0329(12) 0.0305(13) -0.0019(9) 0.0139(10) -0.0022(10)
    C17 0.0305(12) 0.0397(14) 0.0276(13) -0.0024(10) 0.0134(11) -0.0007(10)
    C18 0.0287(12) 0.0345(12) 0.0298(13) -0.0038(10) 0.0089(10) -0.0022(10)
    C19 0.0270(12) 0.0401(13) 0.0320(13) -0.0019(10) 0.0166(10) -0.0016(11)
    C20 0.0269(12) 0.0452(14) 0.0328(14) -0.0028(11) 0.0096(11) -0.0012(11)
_geom_special_details
;
All e.s.d.'s (except the e.s.d. in the dihedral angle between two l.s. planes)
are estimated using the full covariance matrix. The cell e.s.d.'s are taken
into account individually in the estimation of e.s.d.'s in distances, angles
and torsion angles; correlations between e.s.d.'s in cell parameters are only
used when they are defined by crystal symmetry. An approximate (isotropic)
treatment of cell e.s.d.'s is used for estimating e.s.d.'s involving l.s.
planes.
;
loop_
    _geom_bond_atom_site_label_1
    _geom_bond_atom_site_label_2
    _geom_bond_site_symmetry_2
    _geom_bond_distance
    _geom_bond_publ_flag
    Co O1 . 2.0730(16) y
    Co O5 . 2.1070(17) y
    Co O6 . 2.1663(17) y
    Co O7 . 2.1277(16) y
    Co N1 . 2.1198(19) y
    Co N2 . 2.141(2) y
    S O11 . 1.4569(18) ?
    S O12 . 1.4482(18) ?
    S O13 . 1.4509(17) ?
    S C16 . 1.783(2) ?
    N1 C1 . 1.330(3) ?
    N1 C12 . 1.359(3) ?
    N2 C10 . 1.330(3) ?
    N2 C11 . 1.361(3) ?
    O1 C13 . 1.257(3) n
    O2 C13 . 1.248(3) n
    O3 C20 . 1.231(3) n
    O4 C20 . 1.295(3) n
    O4 H4A . 0.9257 ?
    O5 H5A . 0.8416 ?
    O5 H5B . 0.8608 ?
    O6 H6A . 0.8129 ?
    O6 H6B . 0.8463 ?
    O7 H7A . 0.8645 ?
    O7 H7B . 0.8385 ?
    O1W H1A . 0.9530 ?
    O1W H1B . 0.9630 ?
    C1 C2 . 1.399(4) ?
    C1 H1 . 0.9300 ?
    C2 C3 . 1.361(4) ?
    C2 H2 . 0.9300 ?
    C3 C4 . 1.405(4) ?
    C3 H3 . 0.9300 ?
    C4 C12 . 1.411(3) ?
    C4 C5 . 1.431(4) ?
    C5 C6 . 1.345(4) ?
    C5 H5 . 0.9300 ?
    C6 C7 . 1.432(4) ?
    C6 H6 . 0.9300 ?
    C7 C8 . 1.399(4) ?
    C7 C11 . 1.411(3) ?
    C8 C9 . 1.357(4) ?
    C8 H8 . 0.9300 ?
    C9 C10 . 1.398(4) ?
    C9 H9 . 0.9300 ?
    C10 H10 . 0.9300 ?
    C11 C12 . 1.428(3) ?
    C13 C14 . 1.515(3) ?
    C14 C19 . 1.393(3) ?
    C14 C15 . 1.399(3) ?
    C15 C16 . 1.383(3) ?
    C15 H15 . 0.9300 ?
    C16 C17 . 1.392(3) ?
    C17 C18 . 1.386(3) ?
    C17 H17 . 0.9300 ?
    C18 C19 . 1.398(3) ?
    C18 C20 . 1.495(3) ?
    C19 H19 . 0.9300 ?
loop_
    _geom_angle_atom_site_label_1
    _geom_angle_atom_site_label_2
    _geom_angle_atom_site_label_3
    _geom_angle_site_symmetry_1
    _geom_angle_site_symmetry_3
    _geom_angle
    _geom_angle_publ_flag
    O1 Co O5 . . 92.48(6) ?
    O1 Co N1 . . 97.09(7) ?
    O5 Co N1 . . 92.72(7) ?
    O1 Co O7 . . 91.14(6) ?
    O5 Co O7 . . 93.21(6) ?
    N1 Co O7 . . 169.64(7) ?
    O1 Co N2 . . 174.74(7) ?
    O5 Co N2 . . 87.51(7) ?
    N1 Co N2 . . 77.66(8) ?
    O7 Co N2 . . 94.11(7) ?
    O1 Co O6 . . 88.49(6) ?
    O5 Co O6 . . 178.49(6) ?
    N1 Co O6 . . 86.00(6) ?
    O7 Co O6 . . 87.93(6) ?
    N2 Co O6 . . 91.43(7) ?
    O12 S O13 . . 112.88(11) ?
    O12 S O11 . . 112.12(11) ?
    O13 S O11 . . 112.37(11) ?
    O12 S C16 . . 106.31(11) ?
    O13 S C16 . . 105.58(11) ?
    O11 S C16 . . 106.98(10) ?
    C1 N1 C12 . . 118.0(2) ?
    C1 N1 Co . . 127.59(17) ?
    C12 N1 Co . . 114.17(15) ?
    C10 N2 C11 . . 117.5(2) ?
    C10 N2 Co . . 129.16(19) ?
    C11 N2 Co . . 113.33(16) ?
    C13 O1 Co . . 128.88(16) ?
    C20 O4 H4A . . 120.8 ?
    Co O5 H5A . . 117.7 ?
    Co O5 H5B . . 116.0 ?
    H5A O5 H5B . . 101.8 ?
    Co O6 H6A . . 101.2 ?
    Co O6 H6B . . 114.2 ?
    H6A O6 H6B . . 105.4 ?
    Co O7 H7A . . 98.2 ?
    Co O7 H7B . . 119.3 ?
    H7A O7 H7B . . 111.6 ?
    H1A O1W H1B . . 99.1 ?
    N1 C1 C2 . . 122.5(2) ?
    N1 C1 H1 . . 118.7 ?
    C2 C1 H1 . . 118.7 ?
    C3 C2 C1 . . 119.8(3) ?
    C3 C2 H2 . . 120.1 ?
    C1 C2 H2 . . 120.1 ?
    C2 C3 C4 . . 119.5(2) ?
    C2 C3 H3 . . 120.3 ?
    C4 C3 H3 . . 120.3 ?
    C3 C4 C12 . . 117.3(2) ?
    C3 C4 C5 . . 123.8(2) ?
    C12 C4 C5 . . 118.9(3) ?
    C6 C5 C4 . . 120.8(3) ?
    C6 C5 H5 . . 119.6 ?
    C4 C5 H5 . . 119.6 ?
    C5 C6 C7 . . 121.8(3) ?
    C5 C6 H6 . . 119.1 ?
    C7 C6 H6 . . 119.1 ?
    C8 C7 C11 . . 116.7(3) ?
    C8 C7 C6 . . 124.7(3) ?
    C11 C7 C6 . . 118.7(3) ?
    C9 C8 C7 . . 120.5(3) ?
    C9 C8 H8 . . 119.8 ?
    C7 C8 H8 . . 119.8 ?
    C8 C9 C10 . . 119.1(3) ?
    C8 C9 H9 . . 120.4 ?
    C10 C9 H9 . . 120.4 ?
    N2 C10 C9 . . 123.1(3) ?
    N2 C10 H10 . . 118.5 ?
    C9 C10 H10 . . 118.5 ?
    N2 C11 C7 . . 123.1(2) ?
    N2 C11 C12 . . 117.3(2) ?
    C7 C11 C12 . . 119.6(2) ?
    N1 C12 C4 . . 122.8(2) ?
    N1 C12 C11 . . 117.1(2) ?
    C4 C12 C11 . . 120.1(2) ?
    O2 C13 O1 . . 125.8(2) ?
    O2 C13 C14 . . 116.3(2) ?
    O1 C13 C14 . . 118.0(2) ?
    C19 C14 C15 . . 119.1(2) ?
    C19 C14 C13 . . 121.1(2) ?
    C15 C14 C13 . . 119.7(2) ?
    C16 C15 C14 . . 120.2(2) ?
    C16 C15 H15 . . 119.9 ?
    C14 C15 H15 . . 119.9 ?
    C15 C16 C17 . . 120.6(2) ?
    C15 C16 S . . 120.11(17) ?
    C17 C16 S . . 119.32(17) ?
    C18 C17 C16 . . 119.7(2) ?
    C18 C17 H17 . . 120.1 ?
    C16 C17 H17 . . 120.1 ?
    C17 C18 C19 . . 119.9(2) ?
    C17 C18 C20 . . 121.2(2) ?
    C19 C18 C20 . . 119.0(2) ?
    C14 C19 C18 . . 120.5(2) ?
    C14 C19 H19 . . 119.8 ?
    C18 C19 H19 . . 119.8 ?
    O3 C20 O4 . . 123.1(2) ?
    O3 C20 C18 . . 122.0(2) ?
    O4 C20 C18 . . 114.8(2) ?
loop_
    _geom_hbond_atom_site_label_D
    _geom_hbond_atom_site_label_H
    _geom_hbond_atom_site_label_A
    _geom_hbond_site_symmetry_A
    _geom_hbond_distance_DH
    _geom_hbond_distance_HA
    _geom_hbond_distance_DA
    _geom_hbond_angle_DHA
    _geom_hbond_publ_flag
    O1W H1A O6 4_666 0.95 2.11 2.881(3) 137 y
    O1W H1B O11 3_657 0.96 1.93 2.873(3) 165 y
    O4 H4A O1W . 0.93 1.71 2.621(3) 166 y
    O5 H5A O13 3_556 0.84 1.86 2.695(3) 175 y
    O5 H5B O3 3_656 0.86 1.94 2.798(2) 174 y
    O6 H6A O3 4_565 0.81 2.08 2.803(2) 149 y
    O6 H6B O12 4_665 0.85 1.95 2.790(3) 173 y
    O7 H7A O2 . 0.86 1.73 2.579(3) 168 y
    O7 H7B O11 3_556 0.84 2.03 2.859(2) 172 y
    C1 H1 O5 3_656 0.93 2.56 3.249(3) 131 y
    C2 H2 O13 1_655 0.93 2.59 3.506(4) 167 y
    C3 H3 O2 1_655 0.93 2.48 3.399(3) 168 y
    C6 H6 O1W 1_554 0.93 2.59 3.391(4) 145 y
    C9 H9 O12 1_554 0.93 2.47 3.373(4) 164 y
data_global
_journal_date_recd_electronic     2008-06-27
_journal_date_accepted     2008-06-29
_journal_name_full     'Acta Crystallographica, Section E'
_journal_year     2008
_journal_volume     64
_journal_issue      8
_journal_page_first     m986
_journal_page_last     m986
_journal_paper_category     QM
_journal_coeditor_code     HB2753
_publ_contact_author_name     'Professor Duan-Jun Xu'
_publ_contact_author_address
;
Department of Chemistry
Zhejiang University
Hangzhou 310027
People's Republic of China
;
_publ_contact_author_email     xudj@mail.hz.zj.cn
_publ_section_title
;\
Triaqua(3-carboxy-5-sulfonatobenzoato-\k<i>O</i>^1^)(1,10-phenanthroline-\
\k^2^<i>N</i>,<i>N</i>')cobalt(II) monohydrate
;
loop_
    _publ_author_name
    _publ_author_address
    'Bing-Yu Zhang'
;
Department of Chemistry
Zhejiang University
Hangzhou 310027
People's Republic of China
;
    'Jing-Jing Nie'
;
Department of Chemistry
Zhejiang University
Hangzhou 310027
People's Republic of China
;
    'Duan-Jun Xu'
;
Department of Chemistry
Zhejiang University
Hangzhou 310027
People's Republic of China
;
