# Supplementary material for: Triaqua­(3-carb­oxy-5-sulfonatobenzoato-κO 1)(1,10-phenanthroline-κ2 N,N′)cobalt(II) monohydrate
Source: Acta Crystallogr Sect E Struct Rep Online. 2008 Jul 5;64(Pt 8):m986. doi: 10.1107/S1600536808019843 (PMC2961914; doi:10.1107/S1600536808019843)
Supplement: Supplementary file 2 [file e-64-0m986-Isup2.hkl]

#
# h,k,l, Fc-squared, Fo-squared, sigma(Fo-squared) and status flag
#
data_I
_shelx_title ' P1 in P2(1)/n'
_shelx_refln_list_code          4
_shelx_F_calc_maximum      504.39
_exptl_crystal_F_000      1140.00
_reflns_d_resolution_high  0.8108
 
loop_
 _symmetry_equiv_pos_as_xyz
 'x, y, z'
 '-x+1/2, y+1/2, -z+1/2'
 '-x, -y, -z'
 'x-1/2, -y-1/2, z-1/2'
 
_cell_length_a    10.9968
_cell_length_b    13.9358
_cell_length_c    15.8695
_cell_angle_alpha  90.000
_cell_angle_beta  109.645
_cell_angle_gamma  90.000
 
_shelx_F_squared_multiplier     1.000
 
loop_
 _refln_index_h
 _refln_index_k
 _refln_index_l
 _refln_F_squared_calc
 _refln_F_squared_meas
 _refln_F_squared_sigma
 _refln_observed_status
   2   0   0    10447.91     9832.43    148.59 o
   4   0   0     2997.04     3003.27     57.49 o
   6   0   0      969.93     1064.51     26.01 o
   8   0   0     4851.50     4599.43    109.34 o
  10   0   0     1243.47     1291.11     58.25 o
  12   0   0        7.12        0.00     21.25 o
   1   1   0     3240.48     3152.53     35.68 o
   2   1   0      434.31      408.27     13.19 o
   3   1   0     9710.00     9887.09    118.46 o
   4   1   0    15305.83    15281.38    180.48 o
   5   1   0     3281.85     3164.26     67.35 o
   6   1   0      402.49      397.85     11.87 o
   7   1   0     1016.06      936.41     26.20 o
   8   1   0      210.19      200.43     14.82 o
   9   1   0        1.63        0.00      8.52 o
  10   1   0     1260.46     1258.64     35.55 o
  11   1   0      902.22      955.61     39.32 o
  12   1   0      228.91      259.04     26.06 o
   0   2   0     1623.84     1900.52     39.11 o
   1   2   0    20930.35    22065.81    248.66 o
   2   2   0     1874.39     1910.29     26.13 o
   3   2   0       23.10       20.06      3.94 o
   4   2   0     1004.38     1078.17     20.50 o
   5   2   0     5260.21     5716.01     59.68 o
   6   2   0      392.46      401.45     12.42 o
   7   2   0     1113.91      979.37     24.42 o
   8   2   0     1693.29     1414.81     62.15 o
   9   2   0      227.75      231.09     19.73 o
  10   2   0       81.60       63.46     14.92 o
  11   2   0      393.92      412.09     38.03 o
  12   2   0      133.82      143.02     39.47 o
   1   3   0    17446.52    19480.64    203.95 o
   2   3   0     1067.38     1070.71     18.00 o
   3   3   0       17.90        3.28      3.46 o
   4   3   0     8634.63     8403.88     90.99 o
   5   3   0     3373.46     3389.10     40.59 o
   6   3   0       49.28       54.54      6.35 o
   7   3   0       69.95       53.32      9.40 o
   8   3   0      535.20      512.49     24.87 o
   9   3   0     2328.75     2235.05     55.31 o
  10   3   0      635.74      654.64     35.72 o
  11   3   0      221.05      180.41     21.88 o
  12   3   0      530.34      630.48     56.43 o
   0   4   0   254404.36   249711.75   3577.39 o
   1   4   0      134.14      126.15      7.65 o
   2   4   0     5110.63     5436.52     73.23 o
   3   4   0      477.04      486.31     21.87 o
   4   4   0     1068.25     1049.98     18.22 o
   5   4   0       84.52       66.12      7.27 o
   6   4   0      413.43      412.31     13.81 o
   7   4   0       85.28       84.90     12.21 o
   8   4   0      739.39      809.76     31.01 o
   9   4   0        0.68        6.87     11.12 o
  10   4   0      126.95      100.29     17.51 o
  11   4   0        0.76       13.67     16.52 o
  12   4   0      249.84      248.60     33.80 o
   1   5   0     2532.93     2780.06     39.02 o
   2   5   0     1161.29     1086.68     24.93 o
   3   5   0     1325.27     1189.98     34.04 o
   4   5   0     6723.14     6622.65     67.88 o
   5   5   0      310.91      346.38     13.81 o
   6   5   0     1779.31     1721.52     32.11 o
   7   5   0     1381.43     1285.99     31.40 o
   8   5   0     1471.46     1446.81     39.61 o
   9   5   0       30.84       15.74     11.93 o
  10   5   0     1136.12     1154.76     42.02 o
  11   5   0       14.67       14.12     15.54 o
  12   5   0       74.57       40.44     30.79 o
   0   6   0     1487.79     1678.95     41.16 o
   1   6   0    10385.30    10522.89    131.49 o
   2   6   0     3396.27     3103.39     46.87 o
   3   6   0       68.41       50.65      6.74 o
   4   6   0       33.20       45.53      7.22 o
   5   6   0     4980.40     4968.63     62.19 o
   6   6   0      627.10      588.45     23.51 o
   7   6   0      440.97      380.41     19.89 o
   8   6   0      389.47      408.81     31.63 o
   9   6   0       60.90       78.82     15.68 o
  10   6   0      446.89      407.79     28.66 o
  11   6   0      322.53      304.83     27.62 o
   1   7   0     8467.39     8973.74     92.09 o
   2   7   0      119.55       90.63      9.53 o
   3   7   0     2699.46     2800.60     47.46 o
   4   7   0     2321.63     2367.12     46.17 o
   5   7   0     4138.61     4046.48     60.23 o
   6   7   0        0.05        0.00      7.84 o
   7   7   0       20.75       16.63     10.02 o
   8   7   0      239.08      225.23     20.67 o
   9   7   0     2748.18     2772.44     61.81 o
  10   7   0       83.08       83.52     19.01 o
  11   7   0       77.04       61.01     26.18 o
   0   8   0    11115.00    11979.15    170.35 o
   1   8   0      581.76      559.99     16.17 o
   2   8   0     3828.37     3866.68     50.96 o
   3   8   0      697.30      741.46     20.49 o
   4   8   0        5.33        0.61      6.61 o
   5   8   0      789.56      785.48     23.43 o
   6   8   0      459.69      425.69     21.26 o
   7   8   0       12.60       21.47     12.63 o
   8   8   0       52.32       30.48     13.36 o
   9   8   0      220.38      184.81     24.15 o
  10   8   0      122.05      128.86     21.14 o
  11   8   0       89.65       53.79     27.18 o
   1   9   0      626.93      627.73     20.49 o
   2   9   0     1520.27     1656.93     31.08 o
   3   9   0       12.76       12.72      7.27 o
   4   9   0     1396.79     1427.38     31.24 o
   5   9   0      145.87      159.14     13.65 o
   6   9   0      402.17      421.42     22.18 o
   7   9   0       44.07       37.11     12.63 o
   8   9   0     1829.48     1875.89     59.21 o
   9   9   0       69.88       72.57     18.76 o
  10   9   0      334.98      321.98     29.30 o
   0  10   0     1113.09     1225.98     45.65 o
   1  10   0       56.04       62.98      9.93 o
   2  10   0       25.45       15.77      7.84 o
   3  10   0      477.34      490.55     19.80 o
   4  10   0      162.59      165.41     13.87 o
   5  10   0     1238.49     1247.14     33.96 o
   6  10   0      225.58      255.39     23.91 o
   7  10   0       10.71        1.10     11.61 o
   8  10   0      198.45      212.74     23.60 o
   9  10   0       39.87       43.29     18.27 o
  10  10   0        0.92        0.00     23.50 o
   1  11   0       83.78      106.61     14.24 o
   2  11   0      487.74      540.99     21.13 o
   3  11   0      742.91      755.23     32.60 o
   4  11   0      124.01      129.63     13.88 o
   5  11   0      784.13      732.74     26.27 o
   6  11   0       36.23       45.88     13.60 o
   7  11   0      222.70      257.75     22.03 o
   8  11   0       17.58        5.70     15.42 o
   9  11   0      724.25      708.29     42.37 o
   0  12   0       17.20       10.89     16.21 o
   1  12   0      775.40      836.77     41.47 o
   2  12   0      182.59      188.36     17.89 o
   3  12   0      286.01      315.78     18.93 o
   4  12   0        3.29        0.00      9.90 o
   5  12   0       15.14        5.97     12.24 o
   6  12   0       47.85       43.81     14.48 o
   7  12   0      916.34      902.23     39.72 o
   8  12   0        2.01        7.53     16.94 o
   9  12   0       16.35       15.85     26.73 o
   1  13   0        0.03        5.71     11.49 o
   2  13   0      471.06      526.87     27.54 o
   3  13   0       47.50       14.78     12.64 o
   4  13   0     2628.09     2848.27     56.52 o
   5  13   0      175.38      147.32     19.57 o
   6  13   0       73.48       66.64     16.34 o
   7  13   0       13.79        0.00     14.67 o
   8  13   0      356.52      350.43     42.40 o
   0  14   0     1031.01     1046.22     53.49 o
   1  14   0       76.68       50.17     14.59 o
   2  14   0       50.64       30.04     14.41 o
   3  14   0        1.79       15.02     13.78 o
   4  14   0       10.23       11.76     15.19 o
   5  14   0        1.31        5.28     16.13 o
   6  14   0      325.99      309.21     27.83 o
   7  14   0       86.05       80.54     23.24 o
   1  15   0       37.27        9.46     14.44 o
   2  15   0        3.20        0.00     14.18 o
   3  15   0      320.15      305.93     26.15 o
   4  15   0        1.66       11.56     15.57 o
   5  15   0      149.83      131.98     24.34 o
   6  15   0        5.09        0.00     27.42 o
   0  16   0       40.68       32.12     23.89 o
   1  16   0       87.37       69.94     18.71 o
   2  16   0        1.40        0.00     15.10 o
   3  16   0        0.91       15.34     19.35 o
   4  16   0       22.06       29.40     25.47 o
   1  17   0       34.83       38.65     30.88 o
 -11   0   1      199.30      198.65     36.36 o
  -9   0   1      917.93      969.53     41.32 o
  -7   0   1      295.68      350.79     28.30 o
  -5   0   1     2074.01     1989.53     40.40 o
  -3   0   1     8056.47     7908.31    125.41 o
  -1   0   1     1961.07     2448.69     49.84 o
   1   0   1       20.59       28.05      5.32 o
   3   0   1     2087.93     2225.37     66.58 o
   5   0   1    27048.64    27017.78    355.28 o
   7   0   1      235.72      254.60     26.95 o
   9   0   1     1702.72     1687.56     67.80 o
  11   0   1     1005.27      970.53     70.03 o
 -12   1   1       23.64        6.17     15.29 o
 -11   1   1      374.15      368.05     27.08 o
 -10   1   1      238.26      191.28     16.98 o
  -9   1   1     2374.48     2349.50     44.18 o
  -8   1   1     3442.55     3459.56     52.88 o
  -7   1   1     1015.80     1055.59     22.56 o
  -6   1   1     8334.69     7572.05     85.97 o
  -5   1   1    19246.12    19853.97    196.59 o
  -4   1   1     1513.49     1852.58     31.73 o
  -3   1   1     2523.29     2696.07     35.83 o
  -2   1   1        0.92        6.72      2.64 o
  -1   1   1     1924.10     1744.49     21.56 o
   0   1   1     5593.35     5414.11    108.89 o
   1   1   1    33901.00    34514.98    384.05 o
   2   1   1    29573.06    30200.31    340.26 o
   3   1   1      566.96      521.55     26.77 o
   4   1   1       62.32       55.57      6.59 o
   5   1   1      278.57      253.62     10.73 o
   6   1   1      913.56      997.66     25.85 o
   7   1   1      678.50      741.76     24.72 o
   8   1   1     1680.67     1599.30     34.54 o
   9   1   1     1661.02     1686.11     38.72 o
  10   1   1      753.56      736.28     31.06 o
  11   1   1        1.36        0.00     13.73 o
  12   1   1      268.54      259.62     37.92 o
 -12   2   1      251.43      273.91     29.00 o
 -11   2   1       28.74       39.45     15.07 o
 -10   2   1     3522.40     3382.96     67.65 o
  -9   2   1        0.94        0.00      8.92 o
  -8   2   1      355.22      334.71     18.59 o
  -7   2   1      891.39      854.29     20.84 o
  -6   2   1     1425.62     1461.13     24.17 o
  -5   2   1       16.10        4.08      4.08 o
  -4   2   1     1664.77     1722.12     30.32 o
  -3   2   1     2034.10     1900.11     28.04 o
  -2   2   1     9618.96     9828.68    106.37 o
  -1   2   1      652.11      575.03     10.37 o
   0   2   1     2865.79     2991.74     38.86 o
   1   2   1     2281.57     2412.34     51.55 o
   2   2   1     6794.17     6732.54     75.97 o
   3   2   1     3162.74     3196.11     47.45 o
   4   2   1       46.14       32.94      5.03 o
   5   2   1       64.15       52.10      7.90 o
   6   2   1     8992.21     8470.05    106.35 o
   7   2   1       49.00       48.53      8.84 o
   8   2   1     1424.92     1275.85     44.56 o
   9   2   1      432.60      421.85     25.32 o
  10   2   1      413.57      386.56     26.26 o
  11   2   1       66.35       48.03     16.88 o
  12   2   1      199.45      195.87     37.08 o
 -12   3   1      239.64      242.46     25.43 o
 -11   3   1      165.87      141.90     19.25 o
 -10   3   1     1062.87     1049.02     38.70 o
  -9   3   1     1573.52     1579.37     43.11 o
  -8   3   1      187.59      178.47     19.52 o
  -7   3   1     1578.11     1523.46     41.60 o
  -6   3   1      829.20      761.89     17.60 o
  -5   3   1     3549.72     3619.97     42.54 o
  -4   3   1     5098.22     4843.40     61.78 o
  -3   3   1      697.84      753.40     15.73 o
  -2   3   1     3146.98     3163.09     45.69 o
  -1   3   1      154.64      170.79      6.26 o
   0   3   1     3967.30     4360.75     51.40 o
   1   3   1     7194.41     7575.19     92.75 o
   2   3   1      100.98      107.00      6.19 o
   3   3   1       78.78       66.15      6.88 o
   4   3   1     1071.24      982.96     19.16 o
   5   3   1       23.29       30.07      6.11 o
   6   3   1      513.95      455.39     16.18 o
   7   3   1       46.25       44.26      9.60 o
   8   3   1      854.38      865.62     38.69 o
   9   3   1     2353.49     2271.83     52.77 o
  10   3   1      632.80      658.70     36.37 o
  11   3   1        4.82       10.80     14.96 o
  12   3   1        6.64        7.24     21.47 o
 -12   4   1      296.84      322.86     46.79 o
 -11   4   1       71.00       67.51     21.60 o
 -10   4   1       13.55        9.88     11.93 o
  -9   4   1      245.74      279.01     21.68 o
  -8   4   1      832.18      834.09     30.64 o
  -7   4   1     1678.91     1708.85     35.19 o
  -6   4   1        2.31        0.00      4.86 o
  -5   4   1        0.17        0.54      4.37 o
  -4   4   1     1009.95      960.58     17.22 o
  -3   4   1       76.23       66.88      7.33 o
  -2   4   1      498.65      420.37     24.57 o
  -1   4   1       24.78       65.83      8.61 o
   0   4   1    68204.74    70802.29    718.50 o
   1   4   1       73.78       65.73      5.37 o
   2   4   1      930.15      945.63     18.32 o
   3   4   1     3382.55     3415.97     46.60 o
   4   4   1     2016.97     2168.63     29.42 o
   5   4   1     4409.07     4275.68     49.49 o
   6   4   1      170.04      159.79     11.28 o
   7   4   1      826.34      873.02     41.92 o
   8   4   1      658.44      661.57     28.91 o
   9   4   1     1041.30     1041.31     58.78 o
  10   4   1      612.16      605.81     46.12 o
  11   4   1     1581.08     1650.56     84.30 o
  12   4   1        5.45       32.99     26.73 o
 -12   5   1        3.87       13.00     23.76 o
 -11   5   1      895.98      935.26     41.28 o
 -10   5   1      173.38      163.84     19.75 o
  -9   5   1       84.74       62.07     14.17 o
  -8   5   1     3271.93     3245.60     61.89 o
  -7   5   1      574.17      543.72     21.66 o
  -6   5   1       31.27       31.93      7.15 o
  -5   5   1    11525.60    11544.23    118.16 o
  -4   5   1     1699.07     1738.11     25.02 o
  -3   5   1     2003.10     1868.09     32.82 o
  -2   5   1      122.40      130.92      9.86 o
  -1   5   1     1651.38     2085.87     31.60 o
   0   5   1     6731.29     7517.62     87.86 o
   1   5   1     9052.90     9602.76    119.24 o
   2   5   1     6829.06     6589.50     87.09 o
   3   5   1     3437.98     3226.74     38.15 o
   4   5   1      207.39      245.67     12.90 o
   5   5   1        7.23        4.32      5.25 o
   6   5   1      339.45      329.63     20.46 o
   7   5   1      787.24      714.74     50.37 o
   8   5   1      426.77      435.03     24.74 o
   9   5   1      563.85      589.24     48.89 o
  10   5   1        1.55       18.54     13.38 o
  11   5   1      350.35      392.97     30.27 o
 -12   6   1        4.79       30.67     51.67 o
 -11   6   1      118.03      121.95     20.91 o
 -10   6   1      573.32      544.87     31.16 o
  -9   6   1      934.60      959.51     36.61 o
  -8   6   1     1946.24     1926.54     68.51 o
  -7   6   1      245.36      254.85     26.61 o
  -6   6   1     1692.53     1712.74     32.17 o
  -5   6   1        2.59        0.00      5.74 o
  -4   6   1     1759.09     1764.11     30.09 o
  -3   6   1      112.89      106.53     14.64 o
  -2   6   1     8768.07     8941.46     97.98 o
  -1   6   1     4579.88     4605.70     55.65 o
   0   6   1     7109.60     6939.38     84.34 o
   1   6   1     3947.90     3959.09     49.64 o
   2   6   1        8.13        3.66      3.99 o
   3   6   1       27.51       21.95      4.63 o
   4   6   1     1364.49     1405.03     26.70 o
   5   6   1     1144.04     1190.17     25.56 o
   6   6   1     3772.78     3755.41     58.35 o
   7   6   1      851.70      791.39     34.24 o
   8   6   1       35.08       19.29     13.15 o
   9   6   1      303.36      261.15     24.31 o
  10   6   1      882.17      851.90     38.24 o
  11   6   1       25.84       13.79     18.71 o
 -11   7   1      225.66      278.01     26.26 o
 -10   7   1      639.87      657.97     50.32 o
  -9   7   1      140.72      128.51     17.81 o
  -8   7   1      275.79      267.79     22.64 o
  -7   7   1      202.24      181.47     16.24 o
  -6   7   1     1019.91      938.77     24.97 o
  -5   7   1      179.50      187.76     12.44 o
  -4   7   1     6923.90     6805.16     78.43 o
  -3   7   1      176.11      190.20     13.83 o
  -2   7   1      127.38      114.46      9.49 o
  -1   7   1     1806.92     1879.65     28.79 o
   0   7   1     9634.18     9697.82    104.95 o
   1   7   1     1007.22      982.83     19.58 o
   2   7   1     3860.61     3720.38     43.95 o
   3   7   1      463.99      483.07     17.80 o
   4   7   1     2069.66     2016.15     34.58 o
   5   7   1       10.53       14.37      7.54 o
   6   7   1     1024.68     1005.56     32.66 o
   7   7   1      193.92      171.04     17.74 o
   8   7   1      303.25      269.24     22.22 o
   9   7   1      466.19      443.40     30.26 o
  10   7   1      316.08      357.22     28.48 o
  11   7   1        3.16        0.00     24.16 o
 -11   8   1       50.46       28.91     25.23 o
 -10   8   1       26.76       23.07     15.58 o
  -9   8   1      391.46      383.02     40.76 o
  -8   8   1      617.46      633.47     30.57 o
  -7   8   1     2742.94     2807.69     52.70 o
  -6   8   1      470.52      478.11     19.88 o
  -5   8   1       99.31      100.23     10.91 o
  -4   8   1      292.83      327.25     17.63 o
  -3   8   1     1742.66     1716.12     31.22 o
  -2   8   1        4.02        7.59      5.76 o
  -1   8   1     5084.19     5074.59     60.00 o
   0   8   1    34274.57    36013.52    326.72 o
   1   8   1        3.03        0.00      5.20 o
   2   8   1        0.08        0.78      5.85 o
   3   8   1     1089.39     1106.37     28.87 o
   4   8   1     2891.29     2938.03     49.32 o
   5   8   1      744.25      786.86     25.86 o
   6   8   1       66.13       68.61     13.24 o
   7   8   1     1570.26     1552.30     58.98 o
   8   8   1       34.74       45.79     15.00 o
   9   8   1       39.09       30.20     25.23 o
  10   8   1      637.92      613.57     35.12 o
  11   8   1      603.62      608.11     52.40 o
 -11   9   1      548.24      488.92     47.93 o
 -10   9   1        4.79        0.00     15.17 o
  -9   9   1       11.12        4.85     14.73 o
  -8   9   1        4.90        0.00     12.78 o
  -7   9   1       85.28      106.14     14.83 o
  -6   9   1      187.22      166.77     13.94 o
  -5   9   1     1513.57     1542.80     32.73 o
  -4   9   1      565.13      520.59     19.41 o
  -3   9   1      981.16      934.78     23.83 o
  -2   9   1      300.03      327.17     20.54 o
  -1   9   1      160.74      189.79     12.95 o
   0   9   1     2206.30     2244.13     35.42 o
   1   9   1      709.75      793.89     23.02 o
   2   9   1      252.27      264.68     14.33 o
   3   9   1     1681.03     1673.36     32.47 o
   4   9   1     2112.77     2109.24     41.44 o
   5   9   1       13.68        0.40      8.99 o
   6   9   1       42.25       36.10     11.59 o
   7   9   1      564.46      582.28     32.34 o
   8   9   1       97.31      119.78     19.48 o
   9   9   1      177.67      156.98     22.16 o
  10   9   1        2.90        0.00     19.97 o
 -10  10   1       21.17       29.60     25.68 o
  -9  10   1      558.81      595.12     34.68 o
  -8  10   1     1442.87     1522.96     70.44 o
  -7  10   1       30.39       26.73     12.27 o
  -6  10   1      259.00      289.72     23.92 o
  -5  10   1      618.46      589.66     24.82 o
  -4  10   1      934.85      957.55     29.08 o
  -3  10   1      291.44      297.83     16.38 o
  -2  10   1        4.77        7.28      7.50 o
  -1  10   1      586.72      575.97     31.19 o
   0  10   1     1926.14     1862.44     48.06 o
   1  10   1       65.72       77.83     10.28 o
   2  10   1      460.83      503.12     19.97 o
   3  10   1      210.21      210.11     14.68 o
   4  10   1      396.77      422.08     19.59 o
   5  10   1     1546.92     1657.59     38.93 o
   6  10   1      329.02      307.03     20.66 o
   7  10   1       12.87       20.12     12.82 o
   8  10   1     1080.18     1102.92     42.72 o
   9  10   1      420.99      451.75     47.10 o
  10  10   1      691.71      646.83     54.59 o
 -10  11   1      146.20      131.68     34.38 o
  -9  11   1       47.54       56.18     19.80 o
  -8  11   1      126.26       63.03     18.77 o
  -7  11   1      139.70      172.50     19.40 o
  -6  11   1      467.35      435.96     24.38 o
  -5  11   1      269.51      268.00     18.23 o
  -4  11   1      160.25      174.95     15.16 o
  -3  11   1       92.58       79.86     11.69 o
  -2  11   1       68.28       65.47     11.43 o
  -1  11   1     2673.74     2718.35     52.68 o
   0  11   1     1571.73     1573.04     38.75 o
   1  11   1      459.31      497.66     23.55 o
   2  11   1     1433.41     1392.53     31.49 o
   3  11   1      164.39      173.69     14.47 o
   4  11   1       89.68       95.73     12.97 o
   5  11   1       19.66        9.99     10.89 o
   6  11   1      113.30      112.28     15.60 o
   7  11   1      458.25      466.01     26.83 o
   8  11   1      107.80      122.23     30.55 o
   9  11   1       73.66       61.23     28.10 o
  -9  12   1      265.45      281.39     40.23 o
  -8  12   1       48.77       61.97     18.97 o
  -7  12   1      689.04      671.81     31.56 o
  -6  12   1      101.98       87.59     15.91 o
  -5  12   1      269.02      253.66     25.07 o
  -4  12   1       28.09       23.92     10.96 o
  -3  12   1      916.51      921.74     28.65 o
  -2  12   1     1378.56     1336.73     42.91 o
  -1  12   1     2097.06     2153.25     48.02 o
   0  12   1     2423.93     2469.02     51.81 o
   1  12   1      196.62      181.91     17.67 o
   2  12   1      271.71      262.36     20.30 o
   3  12   1       44.86       45.23     11.48 o
   4  12   1      490.51      514.27     23.39 o
   5  12   1      402.51      411.13     24.13 o
   6  12   1      355.24      333.08     23.76 o
   7  12   1       52.73       46.99     15.93 o
   8  12   1        8.33        0.01     18.83 o
  -8  13   1        0.14        0.00     21.62 o
  -7  13   1      190.85      227.03     23.00 o
  -6  13   1       99.87      114.25     18.15 o
  -5  13   1      529.10      531.70     47.37 o
  -4  13   1        3.48        3.27     11.78 o
  -3  13   1       30.49       31.71     13.04 o
  -2  13   1      154.56      168.77     18.87 o
  -1  13   1      618.32      540.76     34.43 o
   0  13   1      251.60      204.30     20.47 o
   1  13   1     1926.35     1929.94     51.60 o
   2  13   1       18.49       16.09     12.07 o
   3  13   1      536.04      592.02     29.36 o
   4  13   1       80.33       98.62     15.32 o
   5  13   1      134.55      144.56     18.83 o
   6  13   1        1.46        4.31     14.39 o
   7  13   1        3.26        4.87     16.27 o
   8  13   1      290.76      248.72     48.82 o
  -7  14   1        1.52        0.00     18.62 o
  -6  14   1       54.40       36.96     16.77 o
  -5  14   1      231.05      230.94     26.41 o
  -4  14   1       29.92       51.19     15.94 o
  -3  14   1      322.26      425.56     27.07 o
  -2  14   1      349.74      393.27     26.14 o
  -1  14   1      589.94      573.74     30.59 o
   0  14   1       50.48       35.57     14.13 o
   1  14   1        8.38        6.95     12.65 o
   2  14   1        0.49        0.00     12.73 o
   3  14   1        0.24       10.68     14.13 o
   4  14   1      326.86      300.50     25.40 o
   5  14   1      660.61      774.04     39.98 o
   6  14   1      199.29      184.76     22.29 o
   7  14   1       14.44        0.00     19.20 o
  -6  15   1      219.80      189.72     40.18 o
  -5  15   1      109.19      107.07     23.37 o
  -4  15   1        8.32       16.67     15.56 o
  -3  15   1       93.70       77.19     18.02 o
  -2  15   1      130.59      124.33     19.65 o
  -1  15   1      172.35      132.63     19.37 o
   0  15   1      347.59      302.99     24.95 o
   1  15   1       56.38       59.82     16.81 o
   2  15   1      564.49      625.45     32.97 o
   3  15   1        1.47       15.52     15.84 o
   4  15   1       49.47       52.16     20.25 o
   5  15   1        0.22       15.22     20.36 o
  -4  16   1        7.10       14.44     24.87 o
  -3  16   1      190.53      230.07     27.97 o
  -2  16   1      105.05      105.75     25.20 o
  -1  16   1      229.40      178.55     22.39 o
   0  16   1       44.80       22.34     16.01 o
   1  16   1       44.85       44.34     17.86 o
   2  16   1        2.99       12.30     17.85 o
   3  16   1       58.03       48.62     22.49 o
   4  16   1       42.33       24.58     29.86 o
  -2  17   1       20.15        0.00     27.96 o
  -1  17   1      125.12       68.67     74.54 o
   0  17   1       12.16       24.13     29.03 o
   1  17   1      173.32      156.80     40.10 o
 -12   0   2      914.94      941.68     68.79 o
 -10   0   2      210.53      268.95     26.99 o
  -8   0   2     6347.03     6135.20    109.35 o
  -6   0   2     1053.06     1239.14     29.56 o
  -4   0   2    50257.82    50145.88    727.72 o
  -2   0   2    18063.72    18775.46    340.67 o
   0   0   2    33952.20    33988.85    603.68 o
   2   0   2     5974.59     5627.90     90.67 o
   4   0   2    47610.90    49741.15    897.40 o
   6   0   2        1.52        0.00      8.52 o
   8   0   2      429.94      425.75     28.88 o
  10   0   2     3464.39     3390.95     84.94 o
  12   0   2      135.23      192.29     60.39 o
 -13   1   2       12.37        0.00     23.87 o
 -12   1   2       68.85       56.54     17.40 o
 -11   1   2      340.41      274.43     23.37 o
 -10   1   2       26.71       36.36     11.35 o
  -9   1   2     5868.40     5868.41     78.46 o
  -8   1   2     2053.40     2019.83     37.69 o
  -7   1   2     1066.98     1023.97     20.14 o
  -6   1   2      705.45      653.40     17.93 o
  -5   1   2     4482.31     4749.86     57.68 o
  -4   1   2      818.73      700.80     20.02 o
  -3   1   2     9279.43     9926.18    109.58 o
  -2   1   2      154.27      184.62      7.46 o
  -1   1   2     2113.90     1881.34     26.10 o
   0   1   2    16189.74    16770.83    213.27 o
   1   1   2      214.77      179.61      5.96 o
   2   1   2      502.31      517.81     10.57 o
   3   1   2     4212.18     4186.74     58.42 o
   4   1   2     6200.67     6853.99     83.38 o
   5   1   2        8.79        7.26      4.58 o
   6   1   2     3534.30     3444.13     49.48 o
   7   1   2     3165.05     3131.64     56.49 o
   8   1   2     1425.73     1408.18     33.04 o
   9   1   2        0.91        1.80      9.80 o
  10   1   2       14.80       30.05     12.98 o
  11   1   2       45.76       80.00     18.13 o
  12   1   2       18.36        6.01     23.18 o
 -13   2   2        0.14        3.94     20.72 o
 -12   2   2      415.73      411.14     36.21 o
 -11   2   2     1026.79      940.52     58.37 o
 -10   2   2      141.07      119.48     16.75 o
  -9   2   2     4505.19     4677.80     72.18 o
  -8   2   2        2.84        3.29      8.67 o
  -7   2   2      852.77      820.49     21.82 o
  -6   2   2       99.71      131.69      9.46 o
  -5   2   2     6059.50     6058.27     62.57 o
  -4   2   2     1058.23      986.97     24.60 o
  -3   2   2      731.47      869.15     16.95 o
  -2   2   2     4311.92     4222.23     50.47 o
  -1   2   2     7407.45     7502.55     98.32 o
   0   2   2     5580.58     5391.61     66.21 o
   1   2   2       17.22        5.69      2.64 o
   2   2   2        8.11       19.41      5.09 o
   3   2   2     6216.81     5682.00     67.85 o
   4   2   2      566.78      596.62     16.28 o
   5   2   2     4118.37     4200.18     55.66 o
   6   2   2       95.64       93.94     10.98 o
   7   2   2      498.47      455.84     67.15 o
   8   2   2     1750.07     1623.24     49.41 o
   9   2   2     2627.50     2562.12     57.01 o
  10   2   2       52.57       62.33     15.67 o
  11   2   2      347.50      318.67     27.38 o
  12   2   2        1.27        0.00     20.42 o
 -12   3   2       25.73       45.72     16.60 o
 -11   3   2        2.17        6.84     12.77 o
 -10   3   2        2.12        0.00     11.67 o
  -9   3   2      192.96      205.83     21.17 o
  -8   3   2     4301.91     4123.64     69.29 o
  -7   3   2      878.33      836.28     19.92 o
  -6   3   2      110.84      101.48     11.96 o
  -5   3   2    11523.65    11662.85    109.12 o
  -4   3   2      943.74     1161.80     22.45 o
  -3   3   2      559.74      648.05     14.62 o
  -2   3   2     1292.80     1356.39     21.46 o
  -1   3   2     9955.71    10452.98    113.58 o
   0   3   2     5911.02     6186.92     70.52 o
   1   3   2      488.49      463.33     12.54 o
   2   3   2     1299.51     1306.73     24.43 o
   3   3   2      266.30      280.32     10.50 o
   4   3   2     1268.34     1518.32     22.72 o
   5   3   2     2506.07     2586.05     37.82 o
   6   3   2     2072.20     1903.20     34.01 o
   7   3   2      188.38      199.68     16.79 o
   8   3   2      208.39      206.58     18.66 o
   9   3   2      553.05      539.46     28.80 o
  10   3   2       11.86       21.59     14.44 o
  11   3   2      310.70      287.88     26.69 o
  12   3   2       64.99       71.67     29.04 o
 -12   4   2       84.00       90.35     19.16 o
 -11   4   2      109.15      154.66     21.01 o
 -10   4   2      830.53      893.72     50.55 o
  -9   4   2       13.01       19.24     11.31 o
  -8   4   2     1681.15     1582.41     44.52 o
  -7   4   2      684.75      681.43     20.12 o
  -6   4   2      247.51      319.51     13.74 o
  -5   4   2        5.30        5.65      4.64 o
  -4   4   2     5527.28     5309.74     59.16 o
  -3   4   2      543.94      613.91     14.34 o
  -2   4   2     8465.84     8939.00    101.02 o
  -1   4   2    16980.41    17288.34    184.14 o
   0   4   2       93.68      201.53     12.66 o
   1   4   2     1023.90     1090.23     20.21 o
   2   4   2      368.32      354.51     11.55 o
   3   4   2      360.59      325.98     15.41 o
   4   4   2    13825.25    13981.39    128.39 o
   5   4   2     2183.10     1993.85     32.81 o
   6   4   2      249.90      266.50     18.83 o
   7   4   2       15.12        5.36      8.90 o
   8   4   2       81.94      124.55     24.50 o
   9   4   2      268.79      289.48     22.82 o
  10   4   2     1473.21     1384.23     49.02 o
  11   4   2      107.84       89.09     19.90 o
 -12   5   2      102.91      107.64     27.77 o
 -11   5   2      213.87      190.83     34.68 o
 -10   5   2      184.14      150.77     23.20 o
  -9   5   2     1911.67     1905.71     49.12 o
  -8   5   2      370.33      366.91     20.23 o
  -7   5   2      100.22       95.05     12.26 o
  -6   5   2     1502.11     1425.74     28.05 o
  -5   5   2      413.56      432.19     15.91 o
  -4   5   2      404.51      393.78     16.76 o
  -3   5   2      424.22      431.89     16.69 o
  -2   5   2      146.40      126.40      6.86 o
  -1   5   2       92.16      121.79      9.98 o
   0   5   2     6141.00     6306.42     76.20 o
   1   5   2      638.01      730.91     33.70 o
   2   5   2      829.75      798.79     17.25 o
   3   5   2      576.38      599.81     14.25 o
   4   5   2     1470.44     1437.76     23.82 o
   5   5   2      927.26      998.74     22.74 o
   6   5   2     1042.80     1059.20     27.38 o
   7   5   2      415.47      429.90     25.82 o
   8   5   2     3702.31     3696.98     69.56 o
   9   5   2        5.35        7.15     12.09 o
  10   5   2       60.23       78.04     17.26 o
  11   5   2       32.81       30.69     18.73 o
 -12   6   2       59.31       56.83     33.05 o
 -11   6   2      350.62      339.07     27.58 o
 -10   6   2      206.29      206.49     20.98 o
  -9   6   2     1848.38     1830.18     47.35 o
  -8   6   2       29.62       35.66     11.40 o
  -7   6   2      243.49      219.21     15.76 o
  -6   6   2       70.14       43.07      8.51 o
  -5   6   2     1609.35     1538.50     29.88 o
  -4   6   2      630.83      645.23     18.01 o
  -3   6   2     4731.54     4555.28     54.67 o
  -2   6   2     3356.69     3333.80     49.50 o
  -1   6   2     5198.85     5030.21     60.23 o
   0   6   2      219.97      218.99     13.89 o
   1   6   2     1108.65     1147.09     21.93 o
   2   6   2       11.35       17.90      5.11 o
   3   6   2     3643.37     3619.24     43.47 o
   4   6   2        8.38       23.74      6.73 o
   5   6   2     2574.43     2538.75     44.02 o
   6   6   2     1056.15      993.93     28.36 o
   7   6   2      271.21      242.40     19.45 o
   8   6   2      713.87      779.16     32.81 o
   9   6   2     1144.18     1148.86     69.40 o
  10   6   2        1.97        0.00     13.89 o
  11   6   2       31.76        7.70     37.07 o
 -12   7   2        0.74        0.00     22.92 o
 -11   7   2        1.85        0.00     15.28 o
 -10   7   2       31.31       21.79     13.87 o
  -9   7   2       94.94       95.08     16.32 o
  -8   7   2     1545.61     1586.09     47.95 o
  -7   7   2     2468.15     2432.24     46.66 o
  -6   7   2       18.49       24.52      8.35 o
  -5   7   2     9326.92     9274.03    101.99 o
  -4   7   2      762.14      848.79     29.08 o
  -3   7   2       89.31       94.15      8.72 o
  -2   7   2     1533.36     1629.06     25.81 o
  -1   7   2        4.00        8.82      4.67 o
   0   7   2     3602.41     3919.98     48.10 o
   1   7   2     8900.42     8849.24     98.50 o
   2   7   2       12.57        1.85      4.71 o
   3   7   2      124.50      152.92     10.50 o
   4   7   2      162.99      169.55     11.85 o
   5   7   2     1888.24     1901.26     45.35 o
   6   7   2      392.87      433.40     21.15 o
   7   7   2       51.55       46.79     12.70 o
   8   7   2        6.45        0.00     12.21 o
   9   7   2      662.19      718.80     34.92 o
  10   7   2       15.67       15.96     15.81 o
  11   7   2      405.54      433.44     45.33 o
 -11   8   2        7.94       21.74     21.06 o
 -10   8   2     1094.84     1062.77     42.51 o
  -9   8   2        1.39        0.00     13.81 o
  -8   8   2       99.66      108.70     15.54 o
  -7   8   2        4.31        7.56     10.09 o
  -6   8   2       28.66       13.68      7.99 o
  -5   8   2        1.91       11.47      7.07 o
  -4   8   2     1329.41     1306.09     27.77 o
  -3   8   2       56.03       56.42      8.40 o
  -2   8   2      164.61      127.30      9.99 o
  -1   8   2     2735.97     2915.21     40.29 o
   0   8   2     2527.17     2537.84     37.00 o
   1   8   2       73.29       74.16      8.40 o
   2   8   2      451.20      456.28     14.42 o
   3   8   2      181.80      162.24     11.65 o
   4   8   2     3388.46     3446.90     50.48 o
   5   8   2      727.36      658.10     24.52 o
   6   8   2      609.57      632.15     25.74 o
   7   8   2        0.16       18.92     12.11 o
   8   8   2      153.59      167.35     23.64 o
   9   8   2      501.72      545.85     35.72 o
  10   8   2       50.09       23.76     18.06 o
 -11   9   2       71.15       64.94     28.49 o
 -10   9   2      214.11      224.66     25.76 o
  -9   9   2      491.51      466.16     31.92 o
  -8   9   2        7.59        5.22     11.34 o
  -7   9   2      287.20      301.73     20.28 o
  -6   9   2      952.40     1022.63     28.31 o
  -5   9   2      101.15       79.08     10.95 o
  -4   9   2      136.79      122.40     12.23 o
  -3   9   2      793.72      835.71     22.79 o
  -2   9   2       36.70       30.32      7.59 o
  -1   9   2      778.76      760.24     19.74 o
   0   9   2     1304.61     1326.53     27.59 o
   1   9   2        0.27       34.49     10.33 o
   2   9   2     1344.69     1382.15     28.66 o
   3   9   2      386.55      377.84     26.90 o
   4   9   2      420.11      452.74     19.87 o
   5   9   2       73.18       80.04     12.72 o
   6   9   2      471.99      493.33     34.27 o
   7   9   2       56.81       71.46     15.61 o
   8   9   2     1830.13     1859.94     52.36 o
   9   9   2      410.43      421.80     31.15 o
  10   9   2        2.08       22.54     22.25 o
 -10  10   2       21.66       21.16     23.99 o
  -9  10   2      169.32      205.13     23.79 o
  -8  10   2      117.47      132.62     18.02 o
  -7  10   2      164.67      168.49     17.55 o
  -6  10   2        3.42        1.33      8.53 o
  -5  10   2        1.28        0.00      7.77 o
  -4  10   2      699.24      746.43     24.10 o
  -3  10   2      359.00      346.64     22.17 o
  -2  10   2        4.28        0.67      6.49 o
  -1  10   2      464.79      518.38     21.65 o
   0  10   2      300.58      300.86     16.28 o
   1  10   2     1128.12     1194.86     26.96 o
   2  10   2       74.75       57.27      9.60 o
   3  10   2       38.20       43.34     10.04 o
   4  10   2        9.73       14.08      9.00 o
   5  10   2      760.78      822.88     41.40 o
   6  10   2       29.55       26.68     12.33 o
   7  10   2      607.40      598.25     31.80 o
   8  10   2        0.89        2.02     15.78 o
   9  10   2      289.64      291.17     28.57 o
 -10  11   2       26.24        0.00     24.89 o
  -9  11   2        0.20        4.19     17.34 o
  -8  11   2       40.45       27.46     14.91 o
  -7  11   2      452.09      455.37     26.01 o
  -6  11   2      256.46      216.59     17.47 o
  -5  11   2      921.55      857.35     32.88 o
  -4  11   2      487.25      437.68     20.31 o
  -3  11   2      189.65      176.04     14.49 o
  -2  11   2      807.90      812.22     29.79 o
  -1  11   2      275.44      251.73     18.42 o
   0  11   2        6.03        0.00      9.17 o
   1  11   2      555.21      588.29     25.28 o
   2  11   2      184.49      171.08     14.50 o
   3  11   2        2.00        4.98      8.82 o
   4  11   2      626.24      658.54     24.86 o
   5  11   2      169.19      152.53     16.53 o
   6  11   2        5.94       13.29     12.17 o
   7  11   2      277.99      286.73     25.50 o
   8  11   2      162.31      134.62     29.26 o
   9  11   2       77.87       31.61     26.00 o
  -9  12   2       28.64       10.12     24.69 o
  -8  12   2       82.97       95.68     19.15 o
  -7  12   2      479.36      515.40     28.47 o
  -6  12   2        1.01        0.00     11.19 o
  -5  12   2      751.22      757.58     27.73 o
  -4  12   2      192.07      156.99     15.35 o
  -3  12   2      240.33      233.71     17.97 o
  -2  12   2       11.06       20.66     11.66 o
  -1  12   2        0.86        0.00     10.18 o
   0  12   2     1623.77     1619.34     44.79 o
   1  12   2      119.87      101.70     14.46 o
   2  12   2      578.21      620.48     27.85 o
   3  12   2     1309.11     1441.95     34.50 o
   4  12   2      403.47      408.23     21.71 o
   5  12   2       25.28       30.81     13.16 o
   6  12   2        4.83        7.92     13.29 o
   7  12   2      376.56      338.76     28.30 o
   8  12   2       44.44        0.13     19.07 o
  -8  13   2      159.77      189.19     25.05 o
  -7  13   2        6.68       14.40     15.07 o
  -6  13   2       93.54       84.55     17.02 o
  -5  13   2       59.53       45.95     13.87 o
  -4  13   2      762.37      745.67     29.70 o
  -3  13   2       71.88       63.83     14.11 o
  -2  13   2      165.07      163.66     19.87 o
  -1  13   2       28.77       46.44     13.45 o
   0  13   2     2966.07     3003.20     60.43 o
   1  13   2       97.99       80.93     15.03 o
   2  13   2      126.09       98.30     18.10 o
   3  13   2       22.52        2.19     12.02 o
   4  13   2      161.08      146.35     18.28 o
   5  13   2       26.80        9.60     14.11 o
   6  13   2      677.76      640.12     40.50 o
   7  13   2       10.73        0.00     18.54 o
  -7  14   2       27.28       32.43     18.43 o
  -6  14   2       10.00        3.56     15.24 o
  -5  14   2      268.04      242.29     23.95 o
  -4  14   2      688.14      663.33     36.05 o
  -3  14   2       19.05       14.61     13.94 o
  -2  14   2      148.74      158.77     19.27 o
  -1  14   2       52.69       46.63     14.75 o
   0  14   2      331.62      328.57     24.16 o
   1  14   2        5.43        0.09     12.34 o
   2  14   2      259.31      253.53     22.64 o
   3  14   2       67.90       71.35     16.45 o
   4  14   2      182.80      158.37     23.26 o
   5  14   2        4.48        0.00     16.27 o
   6  14   2       12.06        0.00     16.77 o
  -6  15   2        2.88       11.61     27.76 o
  -5  15   2      100.28       62.55     19.01 o
  -4  15   2       14.65       22.54     16.40 o
  -3  15   2       50.80       53.88     16.56 o
  -2  15   2      103.19       68.26     17.07 o
  -1  15   2      500.32      521.36     30.37 o
   0  15   2       76.49       72.23     17.73 o
   1  15   2       59.26       52.70     16.51 o
   2  15   2        8.01       14.92     15.45 o
   3  15   2       74.39       51.96     17.44 o
   4  15   2       36.72       29.87     18.75 o
   5  15   2       14.51        6.91     20.36 o
  -4  16   2       38.51       49.93     23.05 o
  -3  16   2      170.65      167.18     28.83 o
  -2  16   2       15.32        0.00     16.00 o
  -1  16   2      159.77      139.91     21.21 o
   0  16   2      255.03      174.54     22.95 o
   1  16   2        4.76        0.00     15.49 o
   2  16   2       80.82       66.53     22.95 o
   3  16   2      133.89      150.75     28.40 o
   4  16   2       30.97       16.69     29.70 o
  -1  17   2       87.79       51.39     31.11 o
   0  17   2      495.00      298.47     44.62 o
 -13   0   3       72.52       66.96     42.70 o
 -11   0   3      682.02      739.23     41.66 o
  -9   0   3       70.68       63.75     16.01 o
  -7   0   3     7862.16     7844.29    110.18 o
  -5   0   3      564.29      569.84     23.41 o
  -3   0   3     1933.60     1590.83    147.06 o
  -1   0   3     1435.85     1709.14     33.32 o
   1   0   3    11060.78    10472.37    159.35 o
   3   0   3      347.69      351.79     23.39 o
   5   0   3      785.98      615.30     32.11 o
   7   0   3        9.90        5.88     15.61 o
   9   0   3     1815.24     1816.57     57.85 o
  11   0   3        9.25        0.00     20.37 o
 -13   1   3      207.19      256.78     44.74 o
 -12   1   3       65.53       54.48     17.01 o
 -11   1   3      129.15      107.58     18.13 o
 -10   1   3     2679.40     2580.41     48.43 o
  -9   1   3      411.01      389.60     19.85 o
  -8   1   3       55.05       52.86      8.66 o
  -7   1   3     1528.64     1349.75     23.69 o
  -6   1   3     1504.76     1401.89     25.35 o
  -5   1   3     9770.79    10086.16    128.20 o
  -4   1   3      451.71      415.71     14.52 o
  -3   1   3     1177.39     1208.34     30.40 o
  -2   1   3    11773.92    11712.72    138.30 o
  -1   1   3     3791.97     3526.36     41.72 o
   0   1   3      456.31      448.65     10.12 o
   1   1   3      571.91      552.16     12.82 o
   2   1   3     2562.23     2480.37     33.66 o
   3   1   3     3016.64     2974.72     45.78 o
   4   1   3     1552.63     1334.71     22.46 o
   5   1   3     3939.06     3744.92     50.50 o
   6   1   3     1810.44     1842.67     34.27 o
   7   1   3      347.05      334.83     19.07 o
   8   1   3     2341.35     2256.24     43.51 o
   9   1   3      120.22       83.90     13.62 o
  10   1   3       13.93        0.00     13.40 o
  11   1   3      312.67      332.19     33.51 o
 -13   2   3        5.80       29.89     21.08 o
 -12   2   3       34.18       15.87     15.55 o
 -11   2   3      116.37      158.35     20.04 o
 -10   2   3       32.75       16.41     12.22 o
  -9   2   3       70.42       40.47     12.41 o
  -8   2   3      676.14      601.34     20.95 o
  -7   2   3     1375.18     1297.22     23.22 o
  -6   2   3     1273.13     1052.02     20.37 o
  -5   2   3      848.95      834.26     19.49 o
  -4   2   3      291.28      307.72     11.68 o
  -3   2   3       12.72        6.34      3.62 o
  -2   2   3     6827.26     7179.95     81.16 o
  -1   2   3     1046.92      928.74     17.66 o
   0   2   3    15098.28    15441.77    178.55 o
   1   2   3        0.65        1.72      2.76 o
   2   2   3    12326.11    12506.00    148.76 o
   3   2   3     3363.88     3410.63     49.33 o
   4   2   3      111.06      145.44     11.03 o
   5   2   3     1015.47      944.47     20.48 o
   6   2   3       70.59       81.06      9.64 o
   7   2   3       52.45       58.72     10.94 o
   8   2   3      709.51      743.78     26.11 o
   9   2   3        0.24        5.21     11.73 o
  10   2   3      286.54      334.45     26.63 o
  11   2   3       25.34        5.97     16.04 o
 -13   3   3      285.07      227.74     31.17 o
 -12   3   3       38.05       12.04     14.82 o
 -11   3   3      381.11      440.00     28.72 o
 -10   3   3      363.21      381.48     34.44 o
  -9   3   3     1462.14     1405.07     62.65 o
  -8   3   3      673.69      643.68     25.49 o
  -7   3   3      446.90      411.71     16.06 o
  -6   3   3      169.26      199.53     10.38 o
  -5   3   3     2847.24     2942.49     38.98 o
  -4   3   3       41.14       55.68     11.26 o
  -3   3   3      994.52      967.24     19.18 o
  -2   3   3     1261.74     1341.00     22.29 o
  -1   3   3     1847.96     1688.34     27.72 o
   0   3   3       12.39        9.76      3.18 o
   1   3   3      907.13      839.43     17.61 o
   2   3   3     2736.06     2511.79     36.15 o
   3   3   3      329.70      293.27     10.71 o
   4   3   3      743.23      755.91     15.30 o
   5   3   3     1639.19     1592.87     26.81 o
   6   3   3     3265.54     3038.58     46.59 o
   7   3   3      826.52      797.08     25.06 o
   8   3   3     2361.43     2352.00     52.67 o
   9   3   3        1.56        4.03     11.70 o
  10   3   3      221.09      249.31     24.32 o
  11   3   3      485.66      553.82     34.62 o
 -12   4   3      577.65      574.46     34.59 o
 -11   4   3      699.78      646.51     35.03 o
 -10   4   3        0.12        0.00     10.65 o
  -9   4   3      225.57      215.13     19.05 o
  -8   4   3       80.91       80.17     11.43 o
  -7   4   3      717.16      776.48     21.73 o
  -6   4   3        5.05        9.01      5.66 o
  -5   4   3      616.89      610.75     15.17 o
  -4   4   3     1177.87     1145.74     20.49 o
  -3   4   3       61.03       78.77      6.46 o
  -2   4   3     1154.84     1114.18     20.89 o
  -1   4   3      417.72      391.19     11.76 o
   0   4   3     4224.60     4124.09     52.62 o
   1   4   3       94.02       91.07      9.19 o
   2   4   3        4.52        0.00      3.67 o
   3   4   3      215.30      171.56     12.19 o
   4   4   3     2625.99     2731.90     35.43 o
   5   4   3      153.14      158.67     10.81 o
   6   4   3        3.64        1.94      8.13 o
   7   4   3       21.30        1.95      9.63 o
   8   4   3      171.52      137.93     17.07 o
   9   4   3      938.89      917.79     37.72 o
  10   4   3      615.07      621.83     34.16 o
  11   4   3      106.75       96.82     25.13 o
 -12   5   3      244.32      235.18     25.69 o
 -11   5   3       22.07       11.77     13.93 o
 -10   5   3      284.18      283.43     23.15 o
  -9   5   3      968.92      955.52     34.96 o
  -8   5   3        1.88        0.00      7.66 o
  -7   5   3      415.13      414.50     18.35 o
  -6   5   3      447.88      443.20     16.51 o
  -5   5   3     1787.32     1841.74     28.14 o
  -4   5   3       60.52       75.05      6.30 o
  -3   5   3       80.54       90.85      8.52 o
  -2   5   3      863.84      842.75     18.47 o
  -1   5   3     4743.54     4538.09     58.70 o
   0   5   3       18.19       17.56      4.83 o
   1   5   3       27.86       31.46      9.49 o
   2   5   3     1265.48     1206.75     22.52 o
   3   5   3       23.78       25.12      5.76 o
   4   5   3       67.83       68.92      7.36 o
   5   5   3     1614.14     1564.37     29.64 o
   6   5   3      610.61      662.22     26.43 o
   7   5   3      766.87      782.53     41.01 o
   8   5   3       98.47      106.24     16.31 o
   9   5   3      157.56      186.46     24.14 o
  10   5   3      253.64      235.45     23.30 o
  11   5   3       47.33       21.75     30.27 o
 -12   6   3       69.57        0.00     30.60 o
 -11   6   3      385.62      405.06     28.96 o
 -10   6   3       29.51       16.01     13.37 o
  -9   6   3      434.02      395.06     25.11 o
  -8   6   3        3.72        0.09      8.39 o
  -7   6   3        1.09        0.00      6.49 o
  -6   6   3     1013.98      942.52     23.50 o
  -5   6   3     1936.85     1901.36     38.45 o
  -4   6   3     3156.63     3070.72     42.77 o
  -3   6   3      401.76      384.15     13.63 o
  -2   6   3     2269.74     2279.44     33.93 o
  -1   6   3      232.34      255.40     13.94 o
   0   6   3     2266.87     2533.94     36.83 o
   1   6   3     1576.59     1556.20     29.80 o
   2   6   3     9516.91     9256.03     95.77 o
   3   6   3     6722.73     7014.15     72.99 o
   4   6   3      124.03      117.73      9.81 o
   5   6   3      145.14      179.65     13.92 o
   6   6   3      620.27      629.83     26.83 o
   7   6   3     1167.42     1147.11     38.20 o
   8   6   3        8.74        0.00     11.74 o
   9   6   3      216.00      205.51     31.23 o
  10   6   3      261.48      267.19     25.41 o
  11   6   3       66.12       72.86     28.74 o
 -12   7   3        3.83        0.00     23.15 o
 -11   7   3        0.49        1.07     14.12 o
 -10   7   3      125.15       83.50     18.42 o
  -9   7   3      104.13      104.53     16.63 o
  -8   7   3     2388.68     2403.92     48.27 o
  -7   7   3      121.90      136.16     12.82 o
  -6   7   3      334.84      354.98     16.75 o
  -5   7   3      166.72      186.15     12.99 o
  -4   7   3      148.17      193.32     12.78 o
  -3   7   3      795.58      791.72     19.58 o
  -2   7   3     4876.16     4830.50     53.42 o
  -1   7   3      132.25      169.10      9.83 o
   0   7   3     4584.07     4538.04     54.09 o
   1   7   3      138.76      165.59     15.29 o
   2   7   3      375.70      410.34     18.41 o
   3   7   3       42.47       40.69      7.81 o
   4   7   3     1512.45     1576.48     30.51 o
   5   7   3      210.28      209.86     15.44 o
   6   7   3     2989.89     2920.98     52.18 o
   7   7   3       96.08      108.12     16.70 o
   8   7   3      907.55      928.49     37.19 o
   9   7   3       60.60       42.90     15.95 o
  10   7   3       81.05       58.67     18.34 o
 -11   8   3      343.28      343.90     29.10 o
 -10   8   3      258.11      255.54     26.00 o
  -9   8   3      131.91       89.99     19.24 o
  -8   8   3      224.20      251.86     19.41 o
  -7   8   3        0.17        0.00      8.23 o
  -6   8   3       46.18       54.64     10.09 o
  -5   8   3     4099.62     4017.99     56.39 o
  -4   8   3     2130.96     2195.37     37.18 o
  -3   8   3      804.23      789.70     21.06 o
  -2   8   3      657.97      657.69     24.63 o
  -1   8   3     1860.87     2023.01     32.15 o
   0   8   3      217.71      280.16     12.50 o
   1   8   3       53.97       48.19      6.96 o
   2   8   3      225.35      231.22     12.18 o
   3   8   3     2738.84     2581.83     49.65 o
   4   8   3     1630.56     1744.03     33.71 o
   5   8   3      247.14      248.11     16.99 o
   6   8   3      279.53      322.46     22.92 o
   7   8   3       16.50        4.43     12.58 o
   8   8   3        0.98        9.01     13.16 o
   9   8   3      116.68      108.09     20.15 o
  10   8   3      207.73      221.32     31.40 o
 -11   9   3        5.11        0.00     21.04 o
 -10   9   3      111.75       95.44     21.40 o
  -9   9   3     1135.03     1201.21     43.14 o
  -8   9   3      316.24      338.93     22.36 o
  -7   9   3      264.53      292.11     17.93 o
  -6   9   3      138.52      141.10     13.36 o
  -5   9   3       12.32        2.70      7.55 o
  -4   9   3       53.73       59.35      9.59 o
  -3   9   3       37.23       35.93      8.06 o
  -2   9   3        0.10        0.00      5.97 o
  -1   9   3      581.50      619.65     17.15 o
   0   9   3      221.07      242.31     12.83 o
   1   9   3      370.70      381.40     15.90 o
   2   9   3      327.33      360.94     16.33 o
   3   9   3       67.14       58.45      9.77 o
   4   9   3     1051.75     1068.31     27.32 o
   5   9   3      366.32      388.99     21.36 o
   6   9   3      506.76      507.08     24.80 o
   7   9   3      778.09      892.86     36.53 o
   8   9   3        3.57       15.40     14.98 o
   9   9   3       87.75      111.35     20.78 o
  10   9   3      133.26      106.00     39.28 o
 -10  10   3       19.09       11.95     17.05 o
  -9  10   3      808.07      836.08     38.28 o
  -8  10   3        0.81        0.00     11.68 o
  -7  10   3      222.10      214.10     18.53 o
  -6  10   3        9.02       29.19      9.74 o
  -5  10   3        2.17        0.00      8.01 o
  -4  10   3     1075.29     1028.40     27.46 o
  -3  10   3      126.47      128.60     12.12 o
  -2  10   3      117.77      131.78     13.67 o
  -1  10   3      272.74      275.41     15.66 o
   0  10   3      150.17      168.00     14.96 o
   1  10   3     1701.89     1670.16     32.35 o
   2  10   3      806.72      769.07     32.30 o
   3  10   3      632.66      650.00     23.53 o
   4  10   3      608.44      564.54     24.33 o
   5  10   3      248.22      242.28     18.83 o
   6  10   3      578.37      570.48     27.31 o
   7  10   3       90.29       84.99     17.44 o
   8  10   3      262.20      286.99     26.33 o
   9  10   3      445.98      494.21     67.03 o
 -10  11   3      112.92      111.55     32.43 o
  -9  11   3       11.67        0.00     16.24 o
  -8  11   3      331.01      383.43     25.66 o
  -7  11   3        3.83        5.20     11.76 o
  -6  11   3      519.12      526.66     27.85 o
  -5  11   3      350.61      300.49     19.64 o
  -4  11   3      529.43      539.50     22.21 o
  -3  11   3      276.18      276.02     16.63 o
  -2  11   3      132.70      140.08     20.04 o
  -1  11   3     1373.39     1394.82     36.42 o
   0  11   3      290.07      325.53     21.92 o
   1  11   3      320.07      318.16     19.80 o
   2  11   3       33.44       28.01      9.73 o
   3  11   3       48.29       46.52     10.86 o
   4  11   3     1000.37     1018.07     32.76 o
   5  11   3      174.35      163.79     17.37 o
   6  11   3      703.01      708.19     40.14 o
   7  11   3        7.83        2.71     14.08 o
   8  11   3      187.83      183.48     23.67 o
  -9  12   3      107.30      127.46     27.91 o
  -8  12   3        1.76        0.00     13.75 o
  -7  12   3        6.35        0.00     12.49 o
  -6  12   3      196.76      223.54     18.25 o
  -5  12   3      721.52      732.50     29.41 o
  -4  12   3       22.75       25.56     10.08 o
  -3  12   3      526.88      506.56     23.42 o
  -2  12   3       67.59       73.10     14.55 o
  -1  12   3     1508.49     1479.17     46.18 o
   0  12   3      248.65      255.43     19.68 o
   1  12   3      470.09      422.95     23.58 o
   2  12   3      202.44      195.90     18.43 o
   3  12   3      150.75      159.10     15.63 o
   4  12   3      500.55      476.25     31.01 o
   5  12   3      193.92      196.51     19.05 o
   6  12   3       55.37       48.53     15.08 o
   7  12   3       61.82       52.63     18.21 o
   8  12   3      299.59      291.11     40.65 o
  -8  13   3       10.33        0.00     16.93 o
  -7  13   3      261.83      238.03     23.00 o
  -6  13   3        7.87        1.40     14.42 o
  -5  13   3       70.41       68.88     15.02 o
  -4  13   3       11.09        3.78     12.50 o
  -3  13   3      889.72      786.01     32.17 o
  -2  13   3       67.64       62.34     14.21 o
  -1  13   3        7.14        0.00     11.32 o
   0  13   3       16.31       16.22     12.13 o
   1  13   3       40.73       30.27     13.02 o
   2  13   3      149.50      166.12     18.41 o
   3  13   3       70.81       51.07     14.71 o
   4  13   3      110.70      105.00     16.85 o
   5  13   3      725.36      713.04     40.59 o
   6  13   3       23.23        5.62     14.83 o
   7  13   3        8.24        0.00     19.37 o
  -7  14   3      126.17      155.36     22.97 o
  -6  14   3      120.07       84.67     18.12 o
  -5  14   3       88.44       94.13     21.19 o
  -4  14   3       45.42       33.80     15.31 o
  -3  14   3      297.31      352.78     25.70 o
  -2  14   3      205.08      163.83     19.70 o
  -1  14   3       45.62       37.14     14.26 o
   0  14   3       34.83       10.08     12.83 o
   1  14   3     1099.91     1232.52     41.22 o
   2  14   3      133.27      117.73     20.49 o
   3  14   3      221.94      193.85     25.30 o
   4  14   3      230.63      238.93     31.42 o
   5  14   3       56.28       57.40     20.06 o
   6  14   3        0.50        9.43     17.33 o
  -6  15   3      265.64      268.85     36.55 o
  -5  15   3      119.00       88.08     19.63 o
  -4  15   3      277.02      345.43     27.23 o
  -3  15   3        8.54       15.89     16.12 o
  -2  15   3        2.20        0.00     14.20 o
  -1  15   3      137.27       86.05     17.74 o
   0  15   3       99.68       88.12     18.36 o
   1  15   3        0.35       13.00     14.95 o
   2  15   3       43.44       42.52     16.41 o
   3  15   3       12.47        9.63     15.75 o
   4  15   3      243.96      245.95     31.13 o
   5  15   3       34.79       43.28     26.85 o
  -4  16   3        2.13        0.00     22.75 o
  -3  16   3       48.17       42.75     22.03 o
  -2  16   3       49.19       36.53     19.60 o
  -1  16   3      284.61      214.57     25.93 o
   0  16   3      105.73       78.70     18.57 o
   1  16   3       89.92       64.73     22.74 o
   2  16   3       55.72       44.04     22.52 o
   3  16   3       13.60       14.69     24.90 o
 -12   0   4     2954.87     3047.25    116.94 o
 -10   0   4      159.49      216.71     24.53 o
  -8   0   4     1087.82     1039.60     34.16 o
  -6   0   4     2297.28     1971.30     39.74 o
  -4   0   4    18454.44    17980.04    367.90 o
  -2   0   4     1759.98     1850.07     37.36 o
   0   0   4     1263.41     1232.25     27.06 o
   2   0   4       13.69       17.92      5.63 o
   4   0   4     6834.51     7559.82    117.57 o
   6   0   4     2974.66     2841.06     64.28 o
   8   0   4        4.99       27.75     14.14 o
  10   0   4      178.86      225.21     46.70 o
 -13   1   4      494.55      525.81     62.67 o
 -12   1   4        0.30        3.31     13.86 o
 -11   1   4       61.36       74.01     19.59 o
 -10   1   4       29.39       28.82     11.26 o
  -9   1   4     1977.39     2012.31     40.46 o
  -8   1   4      986.93      907.20     21.20 o
  -7   1   4       41.92       26.09      6.44 o
  -6   1   4      180.34      172.61      9.66 o
  -5   1   4    17670.78    18853.15    228.91 o
  -4   1   4     4192.15     3825.52    427.65 o
  -3   1   4      772.98      847.07     21.78 o
  -2   1   4     3844.13     3655.02     45.46 o
  -1   1   4    19581.83    19891.75    228.99 o
   0   1   4     1336.88     1253.84     33.09 o
   1   1   4        2.83        3.55      4.09 o
   2   1   4       12.35        5.13      3.53 o
   3   1   4     1419.45     1315.17     25.30 o
   4   1   4     4001.08     4117.67     52.30 o
   5   1   4       14.50       14.28      7.51 o
   6   1   4       20.57       22.49      7.81 o
   7   1   4     1817.97     1837.03     40.09 o
   8   1   4      167.15      171.10     15.58 o
   9   1   4      119.23      148.06     19.79 o
  10   1   4        7.32        0.00     14.65 o
  11   1   4       17.26       10.42     16.95 o
 -13   2   4      255.06      239.48     31.89 o
 -12   2   4      120.51      101.61     18.62 o
 -11   2   4     1757.48     1741.04     48.09 o
 -10   2   4      100.91       97.09     15.80 o
  -9   2   4       32.74       16.75      9.35 o
  -8   2   4       22.82       24.14      7.03 o
  -7   2   4       34.58       33.62      6.69 o
  -6   2   4      419.29      359.65     12.89 o
  -5   2   4     2759.24     2429.03     34.40 o
  -4   2   4     1667.85     1813.32     33.98 o
  -3   2   4      210.60      195.29     15.01 o
  -2   2   4      938.12     1019.29     29.94 o
  -1   2   4     3475.75     3160.10     40.30 o
   0   2   4     3422.63     3577.72     64.07 o
   1   2   4     2752.38     2673.90     98.29 o
   2   2   4       16.76       26.93      4.97 o
   3   2   4    12213.72    12786.24    133.07 o
   4   2   4     3007.13     3097.81     46.08 o
   5   2   4       65.24       37.65      9.51 o
   6   2   4       14.92       23.76      7.92 o
   7   2   4      138.39      122.05     12.85 o
   8   2   4      423.64      423.28     23.60 o
   9   2   4      602.57      581.24     30.98 o
  10   2   4       63.61       66.56     17.59 o
  11   2   4       14.60       12.21     18.05 o
 -13   3   4       16.25        5.89     21.15 o
 -12   3   4       72.74       87.87     19.01 o
 -11   3   4      346.70      324.26     25.09 o
 -10   3   4       78.03       85.68     16.02 o
  -9   3   4       25.44       30.50     12.48 o
  -8   3   4      488.71      510.59     19.05 o
  -7   3   4       69.51       88.19      8.72 o
  -6   3   4      199.51      186.95     10.12 o
  -5   3   4       32.58       27.70      8.89 o
  -4   3   4     1359.54     1546.49     26.44 o
  -3   3   4      329.54      303.59     13.07 o
  -2   3   4       69.58       65.01      5.91 o
  -1   3   4      474.59      458.53     13.83 o
   0   3   4      382.73      324.44     10.46 o
   1   3   4       68.37       77.59      7.14 o
   2   3   4      529.87      696.00     18.07 o
   3   3   4      446.07      336.03     11.94 o
   4   3   4      432.74      418.46     17.96 o
   5   3   4     2295.23     2163.59     40.21 o
   6   3   4      321.64      246.18     33.02 o
   7   3   4      385.63      396.68     22.88 o
   8   3   4      107.97      100.31     15.85 o
   9   3   4       52.30       45.03     14.78 o
  10   3   4       43.08       64.48     17.92 o
  11   3   4      227.24      242.66     41.32 o
 -13   4   4       92.31       81.45     30.28 o
 -12   4   4      795.84      847.91     39.63 o
 -11   4   4       19.87       34.51     14.28 o
 -10   4   4      216.03      223.86     33.13 o
  -9   4   4      108.58       92.67     14.25 o
  -8   4   4      301.59      295.90     15.75 o
  -7   4   4     2523.82     2468.10     39.82 o
  -6   4   4      638.38      537.57     15.95 o
  -5   4   4     1047.47      982.41     19.20 o
  -4   4   4       48.89       25.86      5.24 o
  -3   4   4      262.38      274.20     11.08 o
  -2   4   4      273.95      304.74     13.28 o
  -1   4   4      444.85      510.32     16.22 o
   0   4   4      154.62      183.86     10.11 o
   1   4   4       15.32       54.42      7.85 o
   2   4   4      387.88      415.41     13.58 o
   3   4   4       37.49       29.91      5.18 o
   4   4   4      608.82      717.99     20.77 o
   5   4   4     1139.20     1080.74     22.64 o
   6   4   4      742.15      721.82     26.63 o
   7   4   4        3.08        5.66      9.60 o
   8   4   4      921.33     1052.69     37.31 o
   9   4   4      332.73      291.00     24.45 o
  10   4   4       23.19       34.82     15.84 o
  11   4   4       27.69       36.54     27.04 o
 -12   5   4        0.32        0.00     15.42 o
 -11   5   4      541.57      531.44     34.84 o
 -10   5   4      526.05      502.91     28.40 o
  -9   5   4     1038.96     1050.72     35.31 o
  -8   5   4       48.31       35.82     10.17 o
  -7   5   4        5.57        1.09      6.34 o
  -6   5   4       17.83       14.81      6.69 o
  -5   5   4     5297.75     5411.97     59.68 o
  -4   5   4     3390.42     3232.96     47.01 o
  -3   5   4       14.67       15.78      4.76 o
  -2   5   4     1039.50     1041.19     21.93 o
  -1   5   4      167.18      144.06      9.14 o
   0   5   4      661.87      687.08     17.31 o
   1   5   4     2438.99     2302.92     34.16 o
   2   5   4      240.46      253.31     10.75 o
   3   5   4        4.88        2.70      4.65 o
   4   5   4     4820.40     4802.21     59.84 o
   5   5   4      124.49      127.30     10.86 o
   6   5   4       30.58       26.58     10.03 o
   7   5   4      180.10      175.73     17.48 o
   8   5   4      569.14      560.52     29.11 o
   9   5   4       56.20       47.31     18.86 o
  10   5   4        6.40       15.93     16.12 o
  11   5   4        0.91        0.00     30.35 o
 -12   6   4       27.27       35.96     25.13 o
 -11   6   4      756.50      813.15     37.62 o
 -10   6   4      134.10       88.49     19.40 o
  -9   6   4       61.69       34.68     12.57 o
  -8   6   4      565.64      529.95     34.10 o
  -7   6   4      735.82      753.01     23.53 o
  -6   6   4      393.67      337.52     15.80 o
  -5   6   4     1868.62     1842.53     32.35 o
  -4   6   4       99.26       85.02      8.60 o
  -3   6   4      609.26      577.70     19.85 o
  -2   6   4      146.64      134.47      9.00 o
  -1   6   4     4476.23     4449.05     56.06 o
   0   6   4     4317.64     4381.21     55.69 o
   1   6   4     5049.96     4832.33     60.47 o
   2   6   4      424.32      408.29     13.20 o
   3   6   4      868.09      890.62     19.51 o
   4   6   4      141.30      167.97     12.74 o
   5   6   4       18.37        3.85      7.95 o
   6   6   4        0.40        0.00      9.46 o
   7   6   4       53.53       52.92     20.91 o
   8   6   4      990.65      914.08     36.36 o
   9   6   4      270.88      292.77     25.40 o
  10   6   4       12.17       28.22     16.77 o
 -12   7   4        9.68       13.61     23.18 o
 -11   7   4      730.30      704.11     36.40 o
 -10   7   4       87.73       76.08     16.70 o
  -9   7   4        8.37        5.66     10.42 o
  -8   7   4       93.63       94.81     14.14 o
  -7   7   4      354.63      372.45     17.99 o
  -6   7   4      927.07      926.79     24.87 o
  -5   7   4       73.61       85.88      9.55 o
  -4   7   4     2048.02     2142.84     38.94 o
  -3   7   4     7371.96     7135.16     73.91 o
  -2   7   4        6.42        3.09      4.51 o
  -1   7   4      849.01      807.18     18.38 o
   0   7   4       17.68       20.86      8.24 o
   1   7   4      296.36      300.45     12.96 o
   2   7   4      136.43      123.88      9.50 o
   3   7   4      928.73      841.40     23.28 o
   4   7   4       79.02       75.00     10.67 o
   5   7   4     2666.45     2624.89     47.52 o
   6   7   4       19.03       16.24     11.51 o
   7   7   4      607.01      600.78     29.52 o
   8   7   4       40.22       56.87     16.84 o
   9   7   4        0.97        0.00     13.77 o
  10   7   4        5.43        0.00     19.64 o
 -11   8   4      144.82      134.62     22.05 o
 -10   8   4       81.96       62.26     16.41 o
  -9   8   4       51.06       29.85     14.12 o
  -8   8   4      617.40      637.90     29.44 o
  -7   8   4     1460.33     1526.14     33.98 o
  -6   8   4      722.06      773.41     24.11 o
  -5   8   4       35.99       21.19      7.81 o
  -4   8   4      134.63       93.79      9.94 o
  -3   8   4      110.21      114.38     10.05 o
  -2   8   4      414.99      376.95     13.27 o
  -1   8   4      605.13      614.52     19.56 o
   0   8   4     2685.98     2714.93     39.46 o
   1   8   4      205.08      199.19     12.52 o
   2   8   4       98.53       94.07      9.64 o
   3   8   4       70.78       68.57      9.53 o
   4   8   4       48.42       34.30     12.18 o
   5   8   4        1.24        0.00      8.92 o
   6   8   4       48.82       57.74     13.69 o
   7   8   4        1.54        0.00     12.01 o
   8   8   4     1725.05     1973.87     55.52 o
   9   8   4      102.39      120.81     20.90 o
  10   8   4        6.36        0.00     23.28 o
 -11   9   4        3.62        0.00     18.96 o
 -10   9   4      405.56      475.40     31.23 o
  -9   9   4        1.31        0.00     11.60 o
  -8   9   4        8.02       20.73     11.77 o
  -7   9   4       93.70       85.34     12.68 o
  -6   9   4       62.79       59.04     10.47 o
  -5   9   4      577.35      630.57     25.24 o
  -4   9   4      650.78      707.01     22.56 o
  -3   9   4      512.17      499.32     18.71 o
  -2   9   4      689.53      720.43     20.92 o
  -1   9   4      623.71      623.34     17.72 o
   0   9   4      159.52      155.93     12.22 o
   1   9   4       61.59       81.27      9.62 o
   2   9   4        3.75        7.73      7.44 o
   3   9   4      680.44      676.99     24.08 o
   4   9   4     1697.16     1734.00     38.54 o
   5   9   4      108.20      101.51     13.99 o
   6   9   4        1.52        9.51     12.04 o
   7   9   4       28.86       23.64     14.11 o
   8   9   4       80.35       32.08     16.56 o
   9   9   4      138.25      166.74     28.90 o
 -10  10   4      370.63      309.47     38.86 o
  -9  10   4       38.00        8.83     14.32 o
  -8  10   4       60.31       95.34     15.64 o
  -7  10   4      328.02      286.95     18.78 o
  -6  10   4       51.65       42.96     10.92 o
  -5  10   4       10.28        8.69      8.75 o
  -4  10   4      144.70      121.13     12.26 o
  -3  10   4       22.06       15.54      9.04 o
  -2  10   4      404.11      394.05     17.40 o
  -1  10   4       43.81       45.37      9.34 o
   0  10   4      111.91      123.57     12.02 o
   1  10   4     1344.47     1366.08     29.66 o
   2  10   4       55.03       48.06     11.64 o
   3  10   4      352.27      392.85     18.95 o
   4  10   4        1.02        0.75     10.05 o
   5  10   4        1.78        6.14     10.73 o
   6  10   4      500.89      505.63     28.89 o
   7  10   4      166.13      169.57     26.22 o
   8  10   4      189.89      193.41     25.41 o
   9  10   4      230.85      207.85     36.13 o
 -10  11   4       24.49       16.82     23.41 o
  -9  11   4        5.04       20.03     15.26 o
  -8  11   4      191.65      177.98     19.38 o
  -7  11   4      154.07      173.69     19.29 o
  -6  11   4      958.07      988.93     32.78 o
  -5  11   4       10.81        2.57      8.94 o
  -4  11   4      280.26      255.29     16.77 o
  -3  11   4      547.72      588.31     22.23 o
  -2  11   4        3.33        0.00      7.92 o
  -1  11   4      148.21      131.16     15.37 o
   0  11   4     1269.46     1189.82     33.58 o
   1  11   4        0.46        0.00      9.91 o
   2  11   4      146.79      162.60     14.28 o
   3  11   4      225.99      217.94     16.55 o
   4  11   4       10.94        3.15     11.14 o
   5  11   4      348.86      377.28     29.22 o
   6  11   4      122.95      125.67     18.86 o
   7  11   4        0.78        6.48     14.61 o
   8  11   4       36.18       36.90     23.15 o
  -9  12   4      590.57      531.56     38.60 o
  -8  12   4       28.80        0.00     14.38 o
  -7  12   4       61.14       54.34     13.62 o
  -6  12   4       43.65       52.48     12.69 o
  -5  12   4      618.48      669.01     28.39 o
  -4  12   4        0.72        3.11      9.28 o
  -3  12   4      145.13      143.25     18.68 o
  -2  12   4        2.46        0.00      9.18 o
  -1  12   4      257.74      248.97     19.62 o
   0  12   4      724.96      806.54     33.13 o
   1  12   4       23.49       18.99     11.47 o
   2  12   4        1.49        1.09     10.65 o
   3  12   4      906.55      932.71     36.95 o
   4  12   4       73.92       69.14     15.01 o
   5  12   4       61.00       48.16     14.76 o
   6  12   4      202.99      237.20     24.45 o
   7  12   4       14.03       16.31     19.58 o
  -8  13   4      615.14      588.49     42.75 o
  -7  13   4        1.03        0.00     13.92 o
  -6  13   4        6.06        0.00     11.63 o
  -5  13   4        3.44        0.93     10.78 o
  -4  13   4      273.50      283.36     22.35 o
  -3  13   4        2.12        0.00     11.25 o
  -2  13   4      593.09      627.13     38.52 o
  -1  13   4      133.68      140.42     18.60 o
   0  13   4      305.02      274.70     21.54 o
   1  13   4       26.00       36.08     12.94 o
   2  13   4      763.13      740.90     31.72 o
   3  13   4       86.85      107.04     19.39 o
   4  13   4      131.94      100.39     17.10 o
   5  13   4        3.56       12.84     14.36 o
   6  13   4       62.46       80.84     22.49 o
   7  13   4        7.49        0.00     20.69 o
  -7  14   4        1.67        2.65     16.72 o
  -6  14   4       16.00       11.50     14.99 o
  -5  14   4      151.49      154.18     22.56 o
  -4  14   4      368.93      406.29     42.22 o
  -3  14   4       24.99       28.14     15.30 o
  -2  14   4      323.69      320.05     24.19 o
  -1  14   4      212.26      196.85     23.67 o
   0  14   4       69.29       68.43     16.84 o
   1  14   4        4.60        0.00     12.10 o
   2  14   4      127.53      145.51     29.29 o
   3  14   4        0.30        0.00     14.06 o
   4  14   4        1.08        0.00     15.07 o
   5  14   4       15.07       14.84     20.85 o
   6  14   4      199.84      235.67     29.63 o
  -6  15   4        4.25       17.87     19.70 o
  -5  15   4       81.99      122.66     25.29 o
  -4  15   4        1.81        0.00     14.20 o
  -3  15   4      126.93       94.58     18.71 o
  -2  15   4       12.19       20.36     15.00 o
  -1  15   4      281.42      285.81     24.24 o
   0  15   4       79.13       75.37     16.96 o
   1  15   4       19.74       16.97     14.44 o
   2  15   4        2.16        0.00     14.03 o
   3  15   4       47.98       46.16     18.41 o
   4  15   4      102.82      117.33     27.28 o
  -4  16   4        6.10        1.33     23.31 o
  -3  16   4      140.37      136.38     29.65 o
  -2  16   4        0.24        0.00     20.55 o
  -1  16   4       49.60       25.19     19.88 o
   0  16   4        2.02        3.31     18.14 o
   1  16   4        5.01        4.74     19.59 o
   2  16   4        8.16       18.93     21.63 o
 -13   0   5      821.32      797.47     75.55 o
 -11   0   5        6.18        4.28     16.34 o
  -9   0   5        2.88        0.00     12.09 o
  -7   0   5    14927.67    14238.26    181.40 o
  -5   0   5     1977.23     1938.49     48.55 o
  -3   0   5    22589.13    22588.57    337.35 o
  -1   0   5    11409.81    11000.20    169.41 o
   1   0   5     6427.66     5807.79     98.16 o
   3   0   5      529.70      612.16     25.31 o
   5   0   5      106.89      104.13     14.58 o
   7   0   5       27.84       36.57     14.18 o
   9   0   5      422.01      402.31     32.85 o
  11   0   5       83.28      110.65     39.03 o
 -13   1   5       20.81        3.89     20.42 o
 -12   1   5        3.18        0.00     13.34 o
 -11   1   5     3144.08     3096.71     64.75 o
 -10   1   5     2035.04     1981.69     41.17 o
  -9   1   5      305.35      331.00     19.00 o
  -8   1   5      403.44      411.28     15.36 o
  -7   1   5      292.93      276.37     12.28 o
  -6   1   5      348.07      354.91     12.35 o
  -5   1   5        5.20       19.60      8.30 o
  -4   1   5       14.82       61.36      7.63 o
  -3   1   5     4724.74     4504.92     61.99 o
  -2   1   5     2647.71     2660.11     35.92 o
  -1   1   5     2170.26     2284.02     36.06 o
   0   1   5      726.93      745.53     15.80 o
   1   1   5     1268.81     1343.94     23.20 o
   2   1   5        6.11        0.51      3.58 o
   3   1   5     1565.53     1483.15     23.67 o
   4   1   5     2841.47     2936.49     42.48 o
   5   1   5     1418.89     1469.84     29.68 o
   6   1   5      865.17      862.68     25.39 o
   7   1   5      663.75      675.00     25.00 o
   8   1   5      373.43      430.94     22.04 o
   9   1   5      467.84      519.93     25.43 o
  10   1   5       42.79       29.70     16.39 o
  11   1   5        6.79        0.00     20.27 o
 -13   2   5        0.11        0.00     16.84 o
 -12   2   5       87.95       37.86     15.37 o
 -11   2   5      631.90      617.68     38.40 o
 -10   2   5       27.23       18.58     14.05 o
  -9   2   5       60.74       48.44     11.50 o
  -8   2   5      286.58      283.53     13.48 o
  -7   2   5      102.48      102.43      8.55 o
  -6   2   5     2004.12     1722.39     29.59 o
  -5   2   5      441.69      455.60     16.89 o
  -4   2   5     4475.04     4334.05     58.21 o
  -3   2   5       50.40       43.22      6.63 o
  -2   2   5     1223.93     1193.16     20.66 o
  -1   2   5     1571.92     1541.66     23.84 o
   0   2   5      198.18      169.81      7.73 o
   1   2   5     3505.66     3242.23    338.00 o
   2   2   5      716.07      899.33     18.38 o
   3   2   5      141.01      151.50      7.90 o
   4   2   5     1162.83     1148.28     26.41 o
   5   2   5      184.62      213.41     15.53 o
   6   2   5     1737.92     1620.14     33.58 o
   7   2   5       61.45       59.60     11.15 o
   8   2   5     3406.10     3234.22     60.02 o
   9   2   5      227.93      260.41     26.12 o
  10   2   5       32.70       27.67     16.59 o
  11   2   5       19.19       20.75     25.66 o
 -13   3   5      166.67      155.43     27.95 o
 -12   3   5      206.14      209.95     23.36 o
 -11   3   5     2348.73     2309.42     55.77 o
 -10   3   5      502.38      460.76     26.50 o
  -9   3   5       94.17       77.36     12.28 o
  -8   3   5       68.76       75.85     10.00 o
  -7   3   5      243.74      260.16     13.52 o
  -6   3   5     1497.25     1465.52     25.38 o
  -5   3   5     3299.56     3685.26     50.72 o
  -4   3   5      741.68      844.36     20.08 o
  -3   3   5     2724.17     2356.52     36.02 o
  -2   3   5     1114.02     1192.16     24.03 o
  -1   3   5        1.00        0.08      3.22 o
   0   3   5     2553.14     2743.10     42.69 o
   1   3   5        5.80        5.12      3.97 o
   2   3   5      711.61      587.98     16.64 o
   3   3   5      103.51       82.76      7.25 o
   4   3   5     1173.35     1205.12     29.82 o
   5   3   5     2841.65     2831.09     47.23 o
   6   3   5      929.17      969.50     26.52 o
   7   3   5      193.24      186.58     15.31 o
   8   3   5      359.00      442.82     26.44 o
   9   3   5      203.39      177.60     35.08 o
  10   3   5      872.65      970.92     52.75 o
 -13   4   5      500.12      538.89     49.03 o
 -12   4   5      274.12      267.21     25.75 o
 -11   4   5      192.16      183.87     21.39 o
 -10   4   5       58.40       26.69     18.76 o
  -9   4   5      204.52      194.28     18.36 o
  -8   4   5       10.97       12.69      7.63 o
  -7   4   5     1544.68     1456.58     29.52 o
  -6   4   5      853.80      843.33     19.36 o
  -5   4   5      397.65      336.67     12.16 o
  -4   4   5     1453.43     1427.53     26.94 o
  -3   4   5     2643.69     2520.36     36.48 o
  -2   4   5     3294.43     3165.29     44.91 o
  -1   4   5     4067.14     4127.27     54.48 o
   0   4   5      103.73       96.29      7.52 o
   1   4   5       51.97       70.33      8.59 o
   2   4   5        3.26        0.00      3.97 o
   3   4   5     1938.21     2099.77     30.11 o
   4   4   5      422.10      449.84     15.20 o
   5   4   5      522.67      550.82     19.64 o
   6   4   5      553.70      583.94     27.01 o
   7   4   5      155.27      178.74     19.38 o
   8   4   5      380.90      325.04     29.28 o
   9   4   5        7.65        0.00     13.20 o
  10   4   5       72.70       93.96     28.18 o
 -12   5   5      116.08      121.74     21.03 o
 -11   5   5     1251.55     1295.52     49.73 o
 -10   5   5      251.07      285.72     30.98 o
  -9   5   5     1045.04     1069.68     34.64 o
  -8   5   5      349.82      320.26     16.78 o
  -7   5   5      459.56      481.66     18.55 o
  -6   5   5       66.95       95.65      9.69 o
  -5   5   5     2649.09     2532.66     35.19 o
  -4   5   5        8.39        1.46      4.62 o
  -3   5   5      286.59      347.45     12.73 o
  -2   5   5      250.45      247.67     11.70 o
  -1   5   5     7183.19     7093.22     86.88 o
   0   5   5     1139.07     1163.35     27.61 o
   1   5   5      983.32     1033.50     21.72 o
   2   5   5     2649.90     2725.71     38.22 o
   3   5   5     2282.61     2228.23     32.20 o
   4   5   5        5.01        0.00      5.62 o
   5   5   5      325.67      297.29     16.95 o
   6   5   5     1813.97     1821.36     43.67 o
   7   5   5       12.36        9.45     10.80 o
   8   5   5       97.12       74.87     15.49 o
   9   5   5      980.51     1041.42     71.27 o
  10   5   5       53.32       23.09     19.04 o
 -12   6   5      860.23      892.37     77.74 o
 -11   6   5      214.76      143.09     24.84 o
 -10   6   5       90.61       56.23     15.03 o
  -9   6   5      218.59      221.25     17.80 o
  -8   6   5      281.69      259.80     16.04 o
  -7   6   5      186.08      170.21     13.33 o
  -6   6   5     1768.92     1606.76     31.31 o
  -5   6   5     1037.70     1064.87     23.97 o
  -4   6   5      167.62      200.21      9.85 o
  -3   6   5     1267.47     1353.61     24.61 o
  -2   6   5     6027.06     5830.25     66.30 o
  -1   6   5      719.04      621.13     17.44 o
   0   6   5      233.31      227.91     11.54 o
   1   6   5        4.03        0.00      4.85 o
   2   6   5       27.30       17.62      5.74 o
   3   6   5     2536.34     2635.02     39.62 o
   4   6   5      252.24      254.93     17.25 o
   5   6   5      122.41      130.29     13.18 o
   6   6   5     1752.27     1842.17     48.61 o
   7   6   5      120.34      105.38     16.05 o
   8   6   5      497.43      499.52     29.52 o
   9   6   5        2.63       14.06     15.22 o
  10   6   5        3.99        0.00     17.40 o
 -12   7   5      369.67      343.62     35.09 o
 -11   7   5      241.89      228.63     23.31 o
 -10   7   5      605.08      574.11     40.79 o
  -9   7   5       90.16       75.63     19.57 o
  -8   7   5      522.57      512.31     23.48 o
  -7   7   5        0.96       18.26      8.40 o
  -6   7   5     2396.02     2385.42     40.75 o
  -5   7   5      292.12      309.22     18.74 o
  -4   7   5     1163.16     1112.75     25.33 o
  -3   7   5      977.27      944.29     20.31 o
  -2   7   5     1650.64     1611.74     34.49 o
  -1   7   5       94.61       57.32     11.09 o
   0   7   5      661.23      673.26     16.64 o
   1   7   5      346.80      373.67     15.34 o
   2   7   5     2063.56     1854.55     29.91 o
   3   7   5       18.92       18.73      7.32 o
   4   7   5      680.32      689.75     34.55 o
   5   7   5      419.28      424.78     20.86 o
   6   7   5       44.38       35.00     12.48 o
   7   7   5      252.54      270.42     28.87 o
   8   7   5       88.00       65.73     18.33 o
   9   7   5      103.79      111.47     20.27 o
  10   7   5      485.76      446.85     45.50 o
 -11   8   5      105.35       93.49     21.92 o
 -10   8   5       80.51       61.92     16.14 o
  -9   8   5      690.38      786.92     43.68 o
  -8   8   5      287.23      261.16     18.24 o
  -7   8   5       41.59       43.32     10.26 o
  -6   8   5      874.70      949.14     31.49 o
  -5   8   5     1151.88     1137.18     27.03 o
  -4   8   5      542.11      568.03     20.71 o
  -3   8   5       66.38       39.16      7.81 o
  -2   8   5     3807.04     3781.21     47.15 o
  -1   8   5     1937.80     1954.36     32.38 o
   0   8   5      573.41      553.28     16.39 o
   1   8   5      135.52      145.57     11.26 o
   2   8   5      778.59      773.13     23.47 o
   3   8   5     3295.02     3395.16     50.54 o
   4   8   5        2.06       19.46      9.24 o
   5   8   5      859.66      882.00     29.35 o
   6   8   5      385.39      325.28     23.18 o
   7   8   5      193.04      250.97     22.80 o
   8   8   5      276.26      229.24     23.69 o
   9   8   5       10.14       15.51     20.37 o
 -11   9   5      330.91      336.12     35.07 o
 -10   9   5       43.12       30.30     16.06 o
  -9   9   5      537.07      602.13     29.24 o
  -8   9   5      461.94      496.79     25.50 o
  -7   9   5       22.38       26.82     10.35 o
  -6   9   5       79.12       78.62     11.75 o
  -5   9   5     3051.31     3093.45     49.33 o
  -4   9   5       68.84       63.63     10.03 o
  -3   9   5       21.21       37.64      8.91 o
  -2   9   5      492.19      512.74     20.22 o
  -1   9   5     1124.79     1212.77     24.41 o
   0   9   5      474.40      479.02     16.36 o
   1   9   5      493.13      494.89     22.43 o
   2   9   5     1598.33     1560.94     32.13 o
   3   9   5     1325.56     1334.80     34.05 o
   4   9   5       63.49       81.65     12.91 o
   5   9   5       39.89       48.72     12.29 o
   6   9   5        6.45        6.33     12.47 o
   7   9   5       53.72       61.86     16.53 o
   8   9   5       17.15       39.61     17.33 o
   9   9   5      395.56      405.75     49.35 o
 -11  10   5        8.53        0.00     25.11 o
 -10  10   5        4.13       10.76     15.72 o
  -9  10   5       57.44       58.00     16.16 o
  -8  10   5       73.86       90.11     16.07 o
  -7  10   5      624.64      650.82     38.51 o
  -6  10   5       18.92       16.96      9.91 o
  -5  10   5       45.25       31.56      9.72 o
  -4  10   5      239.94      253.26     15.91 o
  -3  10   5      453.88      485.42     19.67 o
  -2  10   5     1371.45     1345.27     34.01 o
  -1  10   5        8.76        1.51      7.66 o
   0  10   5       52.01       49.05     10.04 o
   1  10   5      450.87      433.83     18.83 o
   2  10   5        3.24        0.00      7.90 o
   3  10   5       60.68       48.25     11.61 o
   4  10   5      187.58      160.65     16.51 o
   5  10   5      105.91       82.20     17.54 o
   6  10   5      994.62     1069.37     39.99 o
   7  10   5       26.00       14.92     15.74 o
   8  10   5       45.45       35.82     21.95 o
 -10  11   5      286.28      314.10     46.28 o
  -9  11   5      184.89      158.58     21.16 o
  -8  11   5        0.72        0.00     11.96 o
  -7  11   5      503.23      523.65     24.80 o
  -6  11   5       22.65       23.76     12.71 o
  -5  11   5      274.17      250.71     17.51 o
  -4  11   5      339.47      326.25     18.53 o
  -3  11   5      316.43      337.52     18.14 o
  -2  11   5      659.62      673.60     24.68 o
  -1  11   5       89.30       71.51     12.51 o
   0  11   5        9.06        9.97      9.80 o
   1  11   5       67.98       63.59     12.73 o
   2  11   5       64.73       88.42     14.62 o
   3  11   5      150.89      117.64     15.24 o
   4  11   5      438.80      423.80     23.78 o
   5  11   5      272.48      275.75     21.02 o
   6  11   5       33.66       35.15     15.63 o
   7  11   5      436.43      429.02     36.05 o
   8  11   5      157.65      161.93     30.57 o
  -9  12   5        1.94        0.00     16.92 o
  -8  12   5      201.49      248.51     25.25 o
  -7  12   5       37.43       52.20     13.76 o
  -6  12   5      564.32      582.22     26.13 o
  -5  12   5      280.95      296.32     27.18 o
  -4  12   5      287.81      347.50     19.78 o
  -3  12   5        8.21        0.00      9.77 o
  -2  12   5      482.01      545.03     26.01 o
  -1  12   5       65.85       66.48     14.65 o
   0  12   5     1114.83     1115.74     35.02 o
   1  12   5      206.30      187.33     19.81 o
   2  12   5       28.26       19.80     12.24 o
   3  12   5      177.75      194.44     18.95 o
   4  12   5      174.70      173.69     19.34 o
   5  12   5      417.53      484.74     27.23 o
   6  12   5       19.59       27.59     16.80 o
   7  12   5       18.58       21.14     21.37 o
  -8  13   5       77.52       69.92     19.22 o
  -7  13   5      153.66      122.95     17.44 o
  -6  13   5        0.59        0.00     10.82 o
  -5  13   5      527.62      578.89     27.34 o
  -4  13   5      132.27      137.65     18.57 o
  -3  13   5     1506.20     1611.02     44.00 o
  -2  13   5       80.57       50.11     16.07 o
  -1  13   5        2.72       14.13     12.05 o
   0  13   5       96.23       87.21     17.11 o
   1  13   5      385.00      368.73     24.58 o
   2  13   5      103.07       78.20     16.02 o
   3  13   5       89.28       85.91     18.31 o
   4  13   5       31.25       24.11     14.45 o
   5  13   5       49.21       45.66     16.45 o
   6  13   5       21.13       38.40     20.75 o
  -7  14   5      649.87      668.36     35.69 o
  -6  14   5      164.94      142.82     18.24 o
  -5  14   5       74.02       46.41     15.92 o
  -4  14   5       15.71        6.85     12.97 o
  -3  14   5      167.48      127.66     18.42 o
  -2  14   5       20.26        0.00     12.79 o
  -1  14   5      244.69      231.48     23.58 o
   0  14   5       61.39       61.21     15.27 o
   1  14   5      421.92      488.95     30.15 o
   2  14   5      102.36      124.13     19.34 o
   3  14   5       28.66       69.00     18.56 o
   4  14   5        1.15        0.00     15.98 o
   5  14   5       66.20       55.17     24.73 o
  -6  15   5        8.10        0.00     21.48 o
  -5  15   5        7.07        0.00     20.94 o
  -4  15   5      292.72      327.08     28.19 o
  -3  15   5       99.00       84.86     22.17 o
  -2  15   5      171.38      183.31     21.27 o
  -1  15   5       41.94       22.21     15.04 o
   0  15   5       25.25       31.34     15.51 o
   1  15   5       61.84       76.13     17.81 o
   2  15   5        1.42        4.03     15.01 o
   3  15   5        1.65        0.00     18.76 o
   4  15   5      213.28      147.85     38.88 o
  -4  16   5       78.00       62.61     27.14 o
  -3  16   5       15.65        0.00     25.01 o
  -2  16   5      226.92       99.88     28.06 o
  -1  16   5        0.39        4.84     21.60 o
   0  16   5      241.98      222.87     65.22 o
   1  16   5      207.85      302.46     37.71 o
   2  16   5        3.37        0.00     25.46 o
 -12   0   6      376.93      437.83     50.21 o
 -10   0   6      670.81      655.52     41.14 o
  -8   0   6     4258.47     4263.09     86.25 o
  -6   0   6     2095.07     2396.93     45.81 o
  -4   0   6      633.80      612.50     23.59 o
  -2   0   6    74537.84    75328.83   1083.77 o
   0   0   6    18474.21    18902.79    467.34 o
   2   0   6     9742.34    10011.03    143.42 o
   4   0   6     2170.72     2119.81     59.41 o
   6   0   6     1164.08     1244.24     42.14 o
   8   0   6     1029.03      969.87     44.97 o
  10   0   6       49.34       40.47     21.31 o
 -13   1   6     1432.68     1622.47     69.88 o
 -12   1   6      972.49     1035.50     53.41 o
 -11   1   6      359.18      397.94     26.60 o
 -10   1   6      693.01      679.63     25.76 o
  -9   1   6      105.28       90.33     12.63 o
  -8   1   6      490.93      501.95     19.01 o
  -7   1   6      181.23      205.48     11.22 o
  -6   1   6     6394.24     6164.62     71.54 o
  -5   1   6    17196.33    17703.13    198.38 o
  -4   1   6      963.95      905.38     22.50 o
  -3   1   6      291.11      368.43     16.24 o
  -2   1   6     3286.26     3384.32     64.63 o
  -1   1   6      135.09      120.60      8.24 o
   0   1   6     1900.96     1860.07     28.79 o
   1   1   6      287.18      245.63      9.92 o
   2   1   6       14.96       49.86      6.51 o
   3   1   6     5747.80     5606.82     59.95 o
   4   1   6      434.37      472.90     17.03 o
   5   1   6      539.88      605.71     20.66 o
   6   1   6      172.82      211.97     16.92 o
   7   1   6        1.60        1.28      8.50 o
   8   1   6     1424.42     1446.41     38.13 o
   9   1   6      358.93      412.51     24.26 o
  10   1   6      312.57      308.96     27.57 o
 -13   2   6        3.18        4.01     16.03 o
 -12   2   6       32.26       51.84     16.21 o
 -11   2   6        1.42        0.00     12.38 o
 -10   2   6       13.31       19.26     12.14 o
  -9   2   6     1836.09     1768.86     33.43 o
  -8   2   6       46.26       42.90      7.84 o
  -7   2   6     2087.11     2253.19     33.23 o
  -6   2   6      950.42      884.06     35.98 o
  -5   2   6      141.43      205.37     13.34 o
  -4   2   6     1913.54     1774.81     30.26 o
  -3   2   6     1174.78     1001.85     20.40 o
  -2   2   6      279.27      254.92     12.03 o
  -1   2   6     3703.76     3434.62     54.22 o
   0   2   6      189.25      230.31      9.34 o
   1   2   6      235.71      211.02      9.55 o
   2   2   6      682.27      651.33     16.77 o
   3   2   6       70.31       58.31      6.79 o
   4   2   6     1837.54     1899.54     45.73 o
   5   2   6     2440.20     2460.41     41.25 o
   6   2   6      565.18      561.18     21.81 o
   7   2   6      187.80      138.96     14.37 o
   8   2   6       15.81       12.37     11.78 o
   9   2   6      400.73      412.44     29.28 o
  10   2   6        8.25       21.81     16.98 o
 -13   3   6      194.62      172.89     30.53 o
 -12   3   6      805.68      863.75     40.25 o
 -11   3   6     1586.40     1678.66     46.82 o
 -10   3   6        1.91        0.00     11.90 o
  -9   3   6       76.49       90.32     15.21 o
  -8   3   6       53.16       58.74      9.57 o
  -7   3   6      860.15      840.18     19.51 o
  -6   3   6     2402.29     2266.37     35.63 o
  -5   3   6      544.85      532.91     15.75 o
  -4   3   6       12.42        8.23      4.76 o
  -3   3   6     1045.33     1040.67     21.07 o
  -2   3   6      280.57      337.73     15.07 o
  -1   3   6     1683.32     1581.63     32.19 o
   0   3   6      459.10      487.96     14.03 o
   1   3   6     1253.29     1236.76     24.87 o
   2   3   6      603.35      524.95     13.81 o
   3   3   6       37.26       28.16      6.21 o
   4   3   6      442.20      449.92     17.02 o
   5   3   6      179.05      193.66     13.59 o
   6   3   6       12.65        0.00      8.21 o
   7   3   6     1619.97     1601.28     36.54 o
   8   3   6      809.57      888.34     60.78 o
   9   3   6      670.90      761.59     39.94 o
  10   3   6      577.06      596.01     35.44 o
 -13   4   6        5.65        0.00     23.29 o
 -12   4   6       33.47       24.36     15.44 o
 -11   4   6      237.77      273.38     24.08 o
 -10   4   6      200.94      212.25     21.75 o
  -9   4   6      113.36      136.85     15.74 o
  -8   4   6      483.53      505.63     25.35 o
  -7   4   6      129.19      127.18     11.18 o
  -6   4   6     1991.20     2127.97     34.88 o
  -5   4   6      311.35      330.10     14.70 o
  -4   4   6      100.79       87.90      7.54 o
  -3   4   6     2198.90     2031.01     39.77 o
  -2   4   6    14169.90    13961.17    208.41 o
  -1   4   6     1946.99     2197.07     46.29 o
   0   4   6     4633.33     4574.07     60.78 o
   1   4   6      343.81      341.94     13.01 o
   2   4   6     1534.26     1555.62     25.09 o
   3   4   6     1435.61     1379.76     25.42 o
   4   4   6     4538.57     4400.34     83.48 o
   5   4   6        0.77        5.69      7.29 o
   6   4   6      116.30       77.87     17.57 o
   7   4   6       11.12        0.00     10.84 o
   8   4   6      222.53      192.61     23.28 o
   9   4   6       41.70       28.42     15.23 o
  10   4   6      266.30      239.41     38.20 o
 -12   5   6      378.53      406.30     29.95 o
 -11   5   6       24.01       34.32     14.84 o
 -10   5   6      807.52      768.16     33.29 o
  -9   5   6      564.09      551.46     25.19 o
  -8   5   6     1250.19     1183.69     28.91 o
  -7   5   6      326.43      375.48     16.79 o
  -6   5   6     1030.05     1042.43     24.46 o
  -5   5   6     3187.66     3211.14     44.27 o
  -4   5   6     1510.41     1407.57     26.81 o
  -3   5   6      419.55      462.13     14.29 o
  -2   5   6     2065.04     2364.73     33.76 o
  -1   5   6        1.15        2.01      4.48 o
   0   5   6     3882.43     3802.17     47.18 o
   1   5   6      780.97      759.87     20.87 o
   2   5   6      221.71      281.45     11.85 o
   3   5   6      290.89      321.43     13.31 o
   4   5   6     1724.12     1699.56     32.50 o
   5   5   6     1339.89     1337.01     33.68 o
   6   5   6      885.25      893.81     32.47 o
   7   5   6        1.45        0.00     10.70 o
   8   5   6     1906.16     1990.32     52.07 o
   9   5   6        1.28        5.14     14.58 o
  10   5   6       38.63        8.40     20.64 o
 -12   6   6      313.74      346.06     30.06 o
 -11   6   6      133.95      141.30     20.05 o
 -10   6   6      166.56      171.86     19.43 o
  -9   6   6      903.54      937.91     31.58 o
  -8   6   6      139.25      137.20     13.14 o
  -7   6   6     4756.77     4853.02     83.38 o
  -6   6   6       99.10       68.64      9.53 o
  -5   6   6      340.27      302.57     16.36 o
  -4   6   6     1892.69     1862.31     31.10 o
  -3   6   6     1400.95     1292.93     27.23 o
  -2   6   6       58.15       73.10      7.50 o
  -1   6   6     4139.44     4086.68     54.40 o
   0   6   6     1429.92     1393.28     35.42 o
   1   6   6      824.77      882.67     19.14 o
   2   6   6      356.90      381.32     13.68 o
   3   6   6     1540.13     1460.11     30.89 o
   4   6   6     1481.43     1417.91     32.37 o
   5   6   6      783.77      834.79     30.31 o
   6   6   6       16.98        0.00     10.75 o
   7   6   6       15.61       12.36     13.79 o
   8   6   6      332.86      300.07     31.10 o
   9   6   6       37.94       35.76     17.28 o
 -12   7   6      217.06      185.91     33.75 o
 -11   7   6     2346.97     2488.11     74.87 o
 -10   7   6        0.51        0.00     12.69 o
  -9   7   6       25.87       19.23     11.34 o
  -8   7   6       68.47       63.87     12.52 o
  -7   7   6     2846.86     2759.00     46.29 o
  -6   7   6       29.13       26.91      8.40 o
  -5   7   6      850.73      828.99     22.94 o
  -4   7   6      444.36      437.94     16.59 o
  -3   7   6     3810.97     3932.17     50.59 o
  -2   7   6     1448.93     1404.43     30.46 o
  -1   7   6     4864.68     4898.25     60.12 o
   0   7   6       14.56        7.67      5.50 o
   1   7   6     2885.79     2824.30     38.74 o
   2   7   6      213.97      242.04     12.36 o
   3   7   6       83.53       74.12     13.34 o
   4   7   6      428.71      454.60     22.90 o
   5   7   6      410.47      429.41     24.01 o
   6   7   6       31.49       22.17     12.88 o
   7   7   6     1035.48     1088.74     41.62 o
   8   7   6      190.00      199.88     22.16 o
   9   7   6      192.74      128.31     23.70 o
 -12   8   6      111.50      110.11     29.87 o
 -11   8   6       18.33        1.57     14.95 o
 -10   8   6      194.84      199.09     21.86 o
  -9   8   6       23.04       13.19     12.46 o
  -8   8   6      616.83      615.25     28.67 o
  -7   8   6       87.11       82.09     12.04 o
  -6   8   6      536.51      545.78     21.03 o
  -5   8   6       32.76       21.50      7.97 o
  -4   8   6     2794.46     2785.78     43.71 o
  -3   8   6     4590.72     4611.78     64.73 o
  -2   8   6     1638.15     1616.10     33.73 o
  -1   8   6     1250.30     1251.11     24.03 o
   0   8   6     3491.46     3557.20     43.59 o
   1   8   6      240.65      268.76     13.12 o
   2   8   6       78.84       47.61      9.00 o
   3   8   6     1292.55     1257.45     35.44 o
   4   8   6     2481.16     2471.79     51.24 o
   5   8   6       44.53       26.08     12.55 o
   6   8   6       35.65       24.68     13.17 o
   7   8   6       91.30       75.17     17.41 o
   8   8   6      188.75      164.52     24.44 o
   9   8   6        4.94        0.00     20.88 o
 -11   9   6        0.12        3.72     18.86 o
 -10   9   6      362.02      337.08     36.20 o
  -9   9   6       13.53        3.73     14.11 o
  -8   9   6       84.66       86.79     13.76 o
  -7   9   6        5.69       18.63      9.75 o
  -6   9   6      164.40      185.69     14.84 o
  -5   9   6       67.40       72.17     11.96 o
  -4   9   6      155.25      149.93     12.74 o
  -3   9   6     1343.77     1357.79     29.25 o
  -2   9   6       10.19       14.70      7.97 o
  -1   9   6        5.96       11.11      6.50 o
   0   9   6     3631.67     3825.96     73.49 o
   1   9   6       36.77       27.58      8.44 o
   2   9   6       33.28       45.39      9.81 o
   3   9   6       59.28       52.96     11.46 o
   4   9   6      102.96      100.91     13.95 o
   5   9   6       24.02       32.23     13.85 o
   6   9   6      840.51      858.42     35.92 o
   7   9   6        5.93       12.38     15.27 o
   8   9   6     1035.89     1059.52     60.85 o
 -11  10   6      373.27      371.47     58.14 o
 -10  10   6      279.91      271.11     25.62 o
  -9  10   6       29.38       34.16     14.34 o
  -8  10   6      172.95      180.07     17.89 o
  -7  10   6     1291.75     1357.31     45.21 o
  -6  10   6      344.41      331.65     19.21 o
  -5  10   6       82.52       88.86     12.40 o
  -4  10   6       10.46       11.94      8.55 o
  -3  10   6      124.52      118.04     12.60 o
  -2  10   6      380.44      399.41     17.98 o
  -1  10   6      121.20      102.82     11.55 o
   0  10   6       23.36       34.77      9.57 o
   1  10   6      953.85     1039.83     32.11 o
   2  10   6      329.03      337.21     21.70 o
   3  10   6      744.86      778.43     35.07 o
   4  10   6      182.20      170.27     16.85 o
   5  10   6      447.61      484.72     29.58 o
   6  10   6      258.20      316.38     30.72 o
   7  10   6       17.03       22.30     16.31 o
   8  10   6        4.02        7.48     21.49 o
 -10  11   6       58.17       15.35     23.80 o
  -9  11   6       39.22       48.13     16.38 o
  -8  11   6       68.85       58.78     14.20 o
  -7  11   6      417.38      421.17     26.18 o
  -6  11   6      137.12      137.53     14.94 o
  -5  11   6      203.53      215.79     16.85 o
  -4  11   6       10.11        0.44      9.33 o
  -3  11   6      308.88      308.03     20.90 o
  -2  11   6     1162.87     1163.83     37.97 o
  -1  11   6      741.65      751.82     28.30 o
   0  11   6      378.89      469.43     23.31 o
   1  11   6      887.38      945.66     29.55 o
   2  11   6      145.12      139.54     14.37 o
   3  11   6      326.49      319.22     21.15 o
   4  11   6        1.04        0.97     11.97 o
   5  11   6        5.81        7.70     13.66 o
   6  11   6       31.54       38.29     16.99 o
   7  11   6      120.78      157.43     28.02 o
  -9  12   6      441.95      414.12     58.92 o
  -8  12   6      184.68      178.84     21.45 o
  -7  12   6       12.44       13.02     11.85 o
  -6  12   6        0.91        0.00     10.28 o
  -5  12   6       31.98       26.22     11.48 o
  -4  12   6      551.52      522.88     34.51 o
  -3  12   6      488.74      478.27     23.47 o
  -2  12   6      286.52      251.15     19.91 o
  -1  12   6     1508.42     1571.57     41.19 o
   0  12   6      263.53      299.71     21.24 o
   1  12   6      252.44      243.13     20.51 o
   2  12   6        0.94        0.26     11.57 o
   3  12   6        0.67        0.00     13.92 o
   4  12   6      375.13      358.42     25.75 o
   5  12   6      104.60       87.17     18.51 o
   6  12   6       20.36        7.25     20.63 o
  -8  13   6      197.49      177.76     26.44 o
  -7  13   6      168.45      125.86     20.07 o
  -6  13   6      446.16      491.43     34.37 o
  -5  13   6      257.42      252.87     19.67 o
  -4  13   6      397.06      460.61     26.76 o
  -3  13   6       55.73       42.57     14.26 o
  -2  13   6       17.99       12.10     11.36 o
  -1  13   6        5.39        0.00     11.70 o
   0  13   6      576.11      566.88     28.55 o
   1  13   6       31.93       24.22     14.81 o
   2  13   6      985.52     1091.25     38.28 o
   3  13   6       11.69       19.92     16.10 o
   4  13   6        8.35        7.33     15.63 o
   5  13   6       13.49        5.93     20.68 o
  -7  14   6      124.72      118.76     22.89 o
  -6  14   6      142.07      130.71     19.55 o
  -5  14   6       14.61       29.18     15.63 o
  -4  14   6       41.75        6.70     18.43 o
  -3  14   6        6.48        1.92     14.58 o
  -2  14   6      684.49      737.73     47.06 o
  -1  14   6      548.31      532.32     37.06 o
   0  14   6        0.40        0.00     18.03 o
   1  14   6       30.77       20.41     17.63 o
   2  14   6       34.73       26.42     34.16 o
   3  14   6       22.00        5.69     19.85 o
   4  14   6       25.84        0.00     27.86 o
  -6  15   6        6.01        0.00     35.38 o
  -5  15   6      233.50      290.74    104.61 o
  -4  15   6       22.78       20.62     20.21 o
  -3  15   6       38.38        9.84     17.92 o
  -2  15   6      155.35      121.84     34.73 o
  -1  15   6       23.16        0.85     19.00 o
   0  15   6       18.59       26.08     18.95 o
   1  15   6      393.10      383.96     34.85 o
   2  15   6        1.35        0.00     26.21 o
   3  15   6      300.68      318.88     68.48 o
  -3  16   6       31.68       29.06     39.67 o
  -2  16   6       77.48       55.84     41.44 o
  -1  16   6       65.51       32.34     38.66 o
   0  16   6        2.63        0.00     35.38 o
   1  16   6       20.40       13.90     35.88 o
 -13   0   7       38.37       39.84     38.28 o
 -11   0   7     3630.77     3922.63     90.26 o
  -9   0   7      530.53      522.61     26.63 o
  -7   0   7      740.99      803.00     27.18 o
  -5   0   7     3775.48     3673.94     67.58 o
  -3   0   7    30205.27    31149.84    462.41 o
  -1   0   7     8639.38     9674.25    136.73 o
   1   0   7     4526.75     5013.90     81.27 o
   3   0   7    14070.39    14536.29    205.59 o
   5   0   7      921.42     1028.42     37.57 o
   7   0   7        1.13        7.54     16.13 o
   9   0   7      301.31      313.68     35.16 o
 -13   1   7       11.08       15.38     18.75 o
 -12   1   7       47.82       52.08     16.99 o
 -11   1   7      501.58      530.31     28.91 o
 -10   1   7      347.51      356.98     20.22 o
  -9   1   7      118.34      107.54     11.02 o
  -8   1   7     1466.17     1399.73     26.61 o
  -7   1   7     8621.88     8578.47     96.03 o
  -6   1   7     4614.73     4671.49     68.80 o
  -5   1   7     2333.99     2176.51     34.00 o
  -4   1   7      458.04      479.01     30.13 o
  -3   1   7      444.81      502.60     25.05 o
  -2   1   7     2774.19     3326.44     48.06 o
  -1   1   7    19545.13    19646.32    214.00 o
   0   1   7    17632.61    17575.51    166.83 o
   1   1   7     2848.10     2854.12     37.99 o
   2   1   7       14.30        5.85      5.15 o
   3   1   7      580.83      558.68     16.71 o
   4   1   7        3.96        3.89      6.82 o
   5   1   7      642.79      657.01     26.03 o
   6   1   7      133.07      107.37     13.40 o
   7   1   7      504.76      564.24     25.00 o
   8   1   7      664.25      699.63     30.86 o
   9   1   7       55.04       43.75     14.77 o
  10   1   7      302.15      286.13     27.85 o
 -13   2   7        0.19        7.13     16.35 o
 -12   2   7     1068.05     1115.83     42.13 o
 -11   2   7      109.37      101.10     17.19 o
 -10   2   7     2742.57     2789.61     57.73 o
  -9   2   7      503.48      484.08     26.54 o
  -8   2   7      317.02      282.37     21.37 o
  -7   2   7      207.00      111.81     37.66 o
  -6   2   7      446.42      501.10     22.81 o
  -5   2   7      159.28      154.84      9.80 o
  -4   2   7     3212.38     2907.79     44.40 o
  -3   2   7       38.37       15.49      5.57 o
  -2   2   7     5241.61     5701.69     73.94 o
  -1   2   7       34.90       10.08      4.86 o
   0   2   7     1606.54     1918.98     28.01 o
   1   2   7     2020.17     1940.93     31.64 o
   2   2   7     1553.29     1531.46     26.45 o
   3   2   7        6.64        7.33      5.34 o
   4   2   7     6514.32     6541.09     78.35 o
   5   2   7       55.66       48.84      9.66 o
   6   2   7      352.13      354.45     23.75 o
   7   2   7       73.00       46.34     11.46 o
   8   2   7      173.78      192.89     17.82 o
   9   2   7      179.57      191.75     22.69 o
  10   2   7      489.71      503.51     36.92 o
 -13   3   7      144.60      129.91     22.08 o
 -12   3   7      253.25      268.24     26.99 o
 -11   3   7      178.05      187.86     23.22 o
 -10   3   7        0.07        3.41     11.20 o
  -9   3   7      423.84      427.24     19.60 o
  -8   3   7      231.84      249.45     14.08 o
  -7   3   7     4029.02     4099.50     71.34 o
  -6   3   7     4084.13     4003.39     49.33 o
  -5   3   7      305.23      295.31     28.13 o
  -4   3   7      835.60      846.91     19.77 o
  -3   3   7        6.81       11.91      4.53 o
  -2   3   7    14610.06    14736.15    167.06 o
  -1   3   7     8273.72     8914.15     91.59 o
   0   3   7     2041.48     2105.10     30.49 o
   1   3   7     1159.09     1045.44     20.60 o
   2   3   7       26.50       11.87      5.07 o
   3   3   7       75.99       67.22      7.93 o
   4   3   7      328.36      389.48     16.87 o
   5   3   7       72.12       43.70      9.36 o
   6   3   7      807.18      912.50     27.85 o
   7   3   7     1018.95     1024.65     31.28 o
   8   3   7      158.75      173.54     20.58 o
   9   3   7       18.43       12.89     17.43 o
  10   3   7        0.49        3.92     20.83 o
 -13   4   7        0.30        3.15     19.78 o
 -12   4   7       13.81        8.44     15.21 o
 -11   4   7      695.30      780.79     34.97 o
 -10   4   7      145.03      142.88     16.36 o
  -9   4   7      561.37      597.61     25.00 o
  -8   4   7       15.78       21.21      8.36 o
  -7   4   7      451.52      480.57     18.31 o
  -6   4   7      125.19       95.24      8.95 o
  -5   4   7     1271.35     1267.24     30.69 o
  -4   4   7     3502.02     3337.69     44.12 o
  -3   4   7     3138.94     3267.07     57.77 o
  -2   4   7     4084.55     4231.02     54.21 o
  -1   4   7     5323.30     5397.72     61.47 o
   0   4   7      276.34      285.89     12.81 o
   1   4   7     6121.69     6230.42    113.72 o
   2   4   7     2030.66     2112.51     31.46 o
   3   4   7     6157.31     6232.02     69.10 o
   4   4   7       84.29       51.40      9.16 o
   5   4   7      397.49      424.82     19.19 o
   6   4   7      632.74      651.06     25.85 o
   7   4   7       28.33       11.94     12.46 o
   8   4   7      668.83      680.96     33.38 o
   9   4   7     1113.89     1114.78     82.82 o
 -12   5   7       22.42        0.00     14.71 o
 -11   5   7        4.72        0.00     13.01 o
 -10   5   7      176.84      202.27     20.40 o
  -9   5   7        9.76       27.05      9.60 o
  -8   5   7       36.14       42.11      9.31 o
  -7   5   7     3585.07     3398.87    110.88 o
  -6   5   7      758.51      822.87     22.17 o
  -5   5   7     6746.94     6668.81     83.32 o
  -4   5   7      422.98      396.78     14.28 o
  -3   5   7      487.26      474.95     16.51 o
  -2   5   7     1418.95     1492.21     25.65 o
  -1   5   7     3476.89     3455.73     42.10 o
   0   5   7     4362.76     4656.66     53.07 o
   1   5   7     3692.51     3607.20     48.02 o
   2   5   7        4.82        8.49      5.48 o
   3   5   7      515.49      582.56     20.18 o
   4   5   7      221.16      244.87     14.71 o
   5   5   7     1455.11     1477.33     38.67 o
   6   5   7      351.68      386.86     25.96 o
   7   5   7      100.51      115.96     19.68 o
   8   5   7       17.44       12.90     14.05 o
   9   5   7      247.72      222.24     27.05 o
 -12   6   7       10.98       25.75     16.87 o
 -11   6   7       71.76       50.58     20.02 o
 -10   6   7     2682.85     2751.96     55.56 o
  -9   6   7      693.46      762.91     26.49 o
  -8   6   7      943.31     1064.68     30.32 o
  -7   6   7      915.60      975.97     28.34 o
  -6   6   7     1433.82     1397.34     29.29 o
  -5   6   7      152.85      151.69     13.17 o
  -4   6   7     1387.59     1378.72     28.20 o
  -3   6   7     2007.36     2141.54     34.02 o
  -2   6   7     7581.68     7933.93     86.67 o
  -1   6   7      383.78      349.48     13.84 o
   0   6   7       61.38       69.44      9.76 o
   1   6   7      292.31      294.34     15.65 o
   2   6   7     1032.16     1077.26     28.79 o
   3   6   7        0.95        0.00      6.29 o
   4   6   7      827.27      836.95     29.06 o
   5   6   7      537.75      523.87     28.93 o
   6   6   7        1.19        0.00     11.29 o
   7   6   7      143.58      159.15     19.94 o
   8   6   7      398.75      405.48     28.57 o
   9   6   7      180.95      154.05     25.15 o
 -12   7   7      719.20      767.45    102.59 o
 -11   7   7        1.40       15.23     15.19 o
 -10   7   7       48.17       76.68     15.33 o
  -9   7   7      116.57      106.19     17.37 o
  -8   7   7      390.65      430.68     20.58 o
  -7   7   7     1013.56     1075.61     28.39 o
  -6   7   7     7394.41     7351.58    112.82 o
  -5   7   7        1.08        0.00      6.78 o
  -4   7   7      364.61      372.99     19.79 o
  -3   7   7      146.18      109.88      9.59 o
  -2   7   7     8341.98     8308.16     91.87 o
  -1   7   7      448.21      468.54     20.03 o
   0   7   7     1267.75     1208.13     28.95 o
   1   7   7      708.24      678.26     17.70 o
   2   7   7      715.69      731.23     19.93 o
   3   7   7      178.10      186.99     14.68 o
   4   7   7      272.21      292.94     20.06 o
   5   7   7      135.38      126.51     19.70 o
   6   7   7      290.81      306.21     24.64 o
   7   7   7       27.73       24.60     18.12 o
   8   7   7       14.09       35.06     16.62 o
   9   7   7       20.91       13.02     21.20 o
 -11   8   7      132.60      110.03     22.36 o
 -10   8   7      131.79      132.75     20.36 o
  -9   8   7     1420.22     1552.67     41.66 o
  -8   8   7      686.12      670.16     34.37 o
  -7   8   7       21.60       28.29     12.08 o
  -6   8   7       77.69       59.45     10.80 o
  -5   8   7      579.19      591.02     21.02 o
  -4   8   7      186.52      183.26     13.05 o
  -3   8   7     1306.70     1352.43     29.71 o
  -2   8   7     1179.64     1192.62     24.04 o
  -1   8   7     2147.22     2027.21     34.68 o
   0   8   7       11.96        2.91      6.52 o
   1   8   7     3111.08     3313.49     45.41 o
   2   8   7     3791.16     3845.63     54.65 o
   3   8   7      350.66      370.11     19.45 o
   4   8   7      136.70      174.23     17.43 o
   5   8   7      423.60      412.46     25.34 o
   6   8   7        3.56        0.00     12.50 o
   7   8   7      101.70      104.46     18.39 o
   8   8   7      414.50      387.88     40.85 o
 -11   9   7        6.84        9.62     22.35 o
 -10   9   7      149.39      180.27     23.05 o
  -9   9   7       41.86       55.16     15.52 o
  -8   9   7      861.24      884.90     29.61 o
  -7   9   7      685.70      760.10     27.28 o
  -6   9   7      566.17      565.34     29.09 o
  -5   9   7     3072.41     3010.63     54.08 o
  -4   9   7      180.21      197.91     14.24 o
  -3   9   7       96.93       87.45     11.76 o
  -2   9   7       13.03       10.37      8.95 o
  -1   9   7      759.82      755.85     27.16 o
   0   9   7       15.45       13.58      8.08 o
   1   9   7      531.13      525.10     21.84 o
   2   9   7     1578.72     1688.63     40.91 o
   3   9   7      934.31      918.47     29.22 o
   4   9   7       12.15       21.09     12.82 o
   5   9   7     1126.57     1203.01     40.20 o
   6   9   7        1.68        5.61     15.35 o
   7   9   7      107.90      113.77     22.31 o
   8   9   7       18.12        7.08     23.78 o
 -10  10   7      259.19      284.40     26.78 o
  -9  10   7        2.83        0.00     13.00 o
  -8  10   7      584.47      631.84     29.39 o
  -7  10   7       19.41       19.00     10.72 o
  -6  10   7      951.27      998.81     29.97 o
  -5  10   7       69.32       61.19     10.91 o
  -4  10   7       28.30       13.83     10.05 o
  -3  10   7      895.40      941.71     29.26 o
  -2  10   7     1006.59     1094.27     31.85 o
  -1  10   7      137.50      121.31     16.55 o
   0  10   7        0.70        2.51      9.56 o
   1  10   7        4.82        3.12      9.50 o
   2  10   7      413.44      410.81     21.70 o
   3  10   7      425.61      435.51     25.34 o
   4  10   7        1.24       12.86     14.89 o
   5  10   7      420.87      444.00     38.88 o
   6  10   7       56.18       62.41     22.01 o
   7  10   7      346.99      351.39     41.45 o
 -10  11   7        9.97        0.00     20.43 o
  -9  11   7       15.44       21.74     16.38 o
  -8  11   7      149.85      141.42     18.40 o
  -7  11   7      133.23      147.76     19.08 o
  -6  11   7      649.01      626.71     30.75 o
  -5  11   7      365.16      310.04     31.25 o
  -4  11   7        0.88        3.56     10.02 o
  -3  11   7      261.33      259.18     26.32 o
  -2  11   7      375.48      401.84     30.37 o
  -1  11   7        2.06       11.11     13.39 o
   0  11   7      568.75      534.89     32.53 o
   1  11   7       75.10       64.40     15.59 o
   2  11   7       25.71       29.65     14.86 o
   3  11   7      424.95      418.35     37.53 o
   4  11   7       16.43       16.23     17.73 o
   5  11   7      217.07      226.96     29.32 o
   6  11   7      347.12      327.71     36.36 o
   7  11   7       90.03      100.32     37.28 o
  -9  12   7      277.27      218.43     36.48 o
  -8  12   7      159.26      142.87     21.67 o
  -7  12   7      274.80      273.39     27.46 o
  -6  12   7       35.79       24.76     13.73 o
  -5  12   7      112.60      128.42     18.24 o
  -4  12   7      569.91      623.79     30.35 o
  -3  12   7      226.54      271.92     24.15 o
  -2  12   7      185.67      183.50     26.06 o
  -1  12   7        6.65        0.00     14.14 o
   0  12   7        2.30        0.00     13.96 o
   1  12   7      663.80      832.37     41.41 o
   2  12   7      315.30      374.97     47.63 o
   3  12   7       21.27       15.31     15.93 o
   4  12   7      797.43      817.50     40.24 o
   5  12   7       51.30       37.46     24.36 o
   6  12   7       12.07        3.64     31.46 o
  -8  13   7      383.84      396.81     37.08 o
  -7  13   7     1263.18     1302.48     50.99 o
  -6  13   7      132.21      106.05     22.07 o
  -5  13   7      242.15      232.73     26.93 o
  -4  13   7        0.00        0.00     13.11 o
  -3  13   7        1.11        0.82     13.86 o
  -2  13   7       21.03        9.77     16.57 o
  -1  13   7      442.09      463.29     34.19 o
   0  13   7       53.46       52.74     27.35 o
   1  13   7      413.21      387.59     32.75 o
   2  13   7      180.40      157.11     32.53 o
   3  13   7       49.86       51.33     22.60 o
   4  13   7        5.96        3.23     21.26 o
   5  13   7       60.72       77.09     30.02 o
  -7  14   7       34.48       33.76     21.89 o
  -6  14   7        1.69        0.00     15.31 o
  -5  14   7      221.75      249.26     29.52 o
  -4  14   7      151.85      127.45     24.00 o
  -3  14   7      469.78      458.92     35.99 o
  -2  14   7       72.16       78.48     21.28 o
  -1  14   7        2.95       15.83     17.03 o
   0  14   7        0.99        0.00     16.56 o
   1  14   7       31.26       18.84     17.72 o
   2  14   7        0.50        8.19     21.14 o
   3  14   7      464.30      582.40     59.00 o
   4  14   7      109.02      110.64     38.13 o
  -5  15   7       21.12        8.84     35.12 o
  -4  15   7        2.33        0.00     33.35 o
  -3  15   7        6.46        9.56     18.47 o
  -2  15   7        8.03       10.13     18.29 o
  -1  15   7       55.55       26.55     21.45 o
   0  15   7      312.81      285.03     37.44 o
   1  15   7        5.90        0.00     43.84 o
   2  15   7        1.92       13.14     37.40 o
  -2  16   7       11.86        0.00     35.38 o
  -1  16   7       16.03        0.00     31.84 o
 -12   0   8      807.94      733.24     58.15 o
 -10   0   8     1473.54     1466.43     43.35 o
  -8   0   8     3374.91     3231.97     62.07 o
  -6   0   8    14429.14    14132.11    204.38 o
  -4   0   8       82.20      131.79     13.97 o
  -2   0   8       69.69       69.38     12.54 o
   0   0   8     2132.20     2173.49     44.14 o
   2   0   8    10929.30    11065.67    161.94 o
   4   0   8      254.53      286.85     24.16 o
   6   0   8       11.32       17.36     13.12 o
   8   0   8     2048.75     2011.65     64.27 o
 -13   1   8      385.44      419.68     36.26 o
 -12   1   8      280.55      259.31     24.14 o
 -11   1   8      350.06      341.38     24.68 o
 -10   1   8      616.99      662.94     26.52 o
  -9   1   8     1676.34     1754.89     32.00 o
  -8   1   8     3618.63     3549.15     76.21 o
  -7   1   8     1073.68      967.67     26.64 o
  -6   1   8      887.74      869.09     31.47 o
  -5   1   8     2132.73     2169.16     36.25 o
  -4   1   8      207.20      227.13     11.73 o
  -3   1   8      464.97      393.92     14.02 o
  -2   1   8     6863.09     7091.51     83.01 o
  -1   1   8     2237.74     1969.37     32.25 o
   0   1   8      515.08      455.56     19.03 o
   1   1   8      791.86      792.37     23.02 o
   2   1   8      890.91      926.90     20.68 o
   3   1   8      606.58      630.82     19.30 o
   4   1   8     3158.50     3118.49     51.46 o
   5   1   8     2790.86     2681.61     45.77 o
   6   1   8       98.08      126.57     15.07 o
   7   1   8       61.31       80.93     13.25 o
   8   1   8      103.52       77.62     14.59 o
   9   1   8        3.00        4.58     13.82 o
 -13   2   8      365.72      349.66     28.83 o
 -12   2   8       94.51       79.89     17.22 o
 -11   2   8     1086.80     1017.87     37.84 o
 -10   2   8      213.45      236.09     18.66 o
  -9   2   8      344.60      314.45     17.47 o
  -8   2   8      142.93      100.99     18.98 o
  -7   2   8     4877.05     4718.04     68.97 o
  -6   2   8      248.37      266.66     13.18 o
  -5   2   8     8625.34     8659.26    123.92 o
  -4   2   8      595.73      557.23     16.06 o
  -3   2   8     9119.95     9807.71    110.19 o
  -2   2   8      123.43      123.24      9.32 o
  -1   2   8     3686.85     4146.16     55.28 o
   0   2   8     1263.59     1178.12     21.33 o
   1   2   8     5769.33     5816.62     71.72 o
   2   2   8      337.58      322.27     12.44 o
   3   2   8     1839.41     1829.79     42.01 o
   4   2   8      190.63      246.42     14.60 o
   5   2   8     1195.38     1185.62     29.26 o
   6   2   8      439.16      420.25     25.70 o
   7   2   8     1114.71     1211.34     37.37 o
   8   2   8        2.19        0.00     11.89 o
   9   2   8      987.15     1121.23     44.28 o
 -13   3   8       10.94        9.20     16.90 o
 -12   3   8      423.35      419.14     28.71 o
 -11   3   8      100.45      101.16     17.41 o
 -10   3   8      435.86      444.66     23.53 o
  -9   3   8      146.97      166.61     14.40 o
  -8   3   8       40.95       53.23      9.38 o
  -7   3   8     4688.15     4667.90     57.51 o
  -6   3   8      335.68      328.64     16.88 o
  -5   3   8      170.10      171.97     10.36 o
  -4   3   8        5.62        7.62      4.82 o
  -3   3   8       78.37      109.71      7.15 o
  -2   3   8     1279.46     1286.74     27.95 o
  -1   3   8     2138.24     2095.22     41.97 o
   0   3   8       83.43       99.08      7.58 o
   1   3   8     1384.03     1273.32     25.89 o
   2   3   8       73.56       59.12      7.31 o
   3   3   8     3496.92     3478.54     49.18 o
   4   3   8     1273.52     1249.39     30.36 o
   5   3   8     1915.97     1948.89     38.29 o
   6   3   8      205.49      195.79     16.95 o
   7   3   8      256.98      302.80     20.08 o
   8   3   8      118.15       98.44     28.16 o
   9   3   8       39.31       19.50     19.34 o
 -13   4   8       17.95       26.90     23.98 o
 -12   4   8      486.81      491.78     36.04 o
 -11   4   8      249.62      268.89     23.78 o
 -10   4   8      868.27      895.63     34.79 o
  -9   4   8      497.66      480.25     21.31 o
  -8   4   8      743.75      716.14     26.48 o
  -7   4   8      428.27      447.84     17.97 o
  -6   4   8     1863.28     1748.07     28.03 o
  -5   4   8      337.28      299.25     14.54 o
  -4   4   8       25.59       21.11      5.50 o
  -3   4   8      131.54      162.42     10.12 o
  -2   4   8      343.55      369.24     12.06 o
  -1   4   8      227.14      270.34     11.02 o
   0   4   8     3630.88     3436.67     45.39 o
   1   4   8      747.30      756.07     26.19 o
   2   4   8     2648.79     2608.06     37.21 o
   3   4   8     2260.33     2227.74     34.86 o
   4   4   8     1179.63     1215.75     38.65 o
   5   4   8        0.48        0.00      9.15 o
   6   4   8      166.16      158.31     20.14 o
   7   4   8       62.09       70.07     15.66 o
   8   4   8     1825.02     1857.87     57.04 o
   9   4   8       12.41        1.47     26.97 o
 -12   5   8       62.69       44.95     19.00 o
 -11   5   8       79.29       59.57     18.66 o
 -10   5   8      303.15      267.01     23.89 o
  -9   5   8      341.28      335.49     20.56 o
  -8   5   8     5369.40     5185.47     69.95 o
  -7   5   8      394.25      364.11     17.10 o
  -6   5   8        5.72        3.90      9.02 o
  -5   5   8       69.48       60.28      9.60 o
  -4   5   8       20.95       16.46      5.65 o
  -3   5   8     1168.35     1174.66     25.90 o
  -2   5   8     2667.21     2783.46     42.80 o
  -1   5   8      160.06      213.47     16.18 o
   0   5   8     5168.18     5003.78     65.40 o
   1   5   8        0.55        0.00      5.48 o
   2   5   8     1142.63     1202.75     25.83 o
   3   5   8       68.63       54.01     11.37 o
   4   5   8     2265.89     2126.03     70.90 o
   5   5   8      681.55      701.99     28.90 o
   6   5   8      519.66      527.19     27.06 o
   7   5   8       17.54       22.44     13.90 o
   8   5   8       55.20       50.99     18.94 o
   9   5   8        0.38        0.00     19.97 o
 -12   6   8      629.87      733.39     60.01 o
 -11   6   8     1620.08     1780.10     63.87 o
 -10   6   8      156.77      151.35     19.40 o
  -9   6   8       13.09       11.21     10.88 o
  -8   6   8       66.26       57.99     14.71 o
  -7   6   8      545.98      575.52     31.72 o
  -6   6   8       35.81       40.32      9.82 o
  -5   6   8     7473.59     7350.47     85.11 o
  -4   6   8     2153.53     1980.39     33.81 o
  -3   6   8     4332.40     4504.34     53.83 o
  -2   6   8      190.37      219.13     11.70 o
  -1   6   8     3698.53     3847.99     48.04 o
   0   6   8       43.81       35.46      7.92 o
   1   6   8     2113.16     2208.90     36.56 o
   2   6   8       10.45        6.51      6.66 o
   3   6   8     2599.91     2649.04     72.03 o
   4   6   8     1025.53     1141.21     38.26 o
   5   6   8      161.64      146.57     19.35 o
   6   6   8      247.05      215.43     31.01 o
   7   6   8      465.43      462.91     36.29 o
   8   6   8        2.13        0.00     18.71 o
 -12   7   8      121.24      176.61     70.88 o
 -11   7   8        7.89       13.52     17.06 o
 -10   7   8        3.33       15.62     14.20 o
  -9   7   8     1152.48     1170.52     36.47 o
  -8   7   8       42.00       58.98     14.22 o
  -7   7   8     7436.13     7489.83    136.43 o
  -6   7   8       52.73       44.60     10.18 o
  -5   7   8     1229.93     1322.79     31.47 o
  -4   7   8       23.97       12.57      7.30 o
  -3   7   8      161.71      144.52     11.50 o
  -2   7   8       72.24       57.11      9.17 o
  -1   7   8     6416.31     6450.81     77.06 o
   0   7   8      101.35      121.53     16.84 o
   1   7   8      536.64      512.97     22.28 o
   2   7   8        8.60        2.56      9.44 o
   3   7   8     4104.98     4234.65     88.95 o
   4   7   8        4.72        0.00     13.04 o
   5   7   8      518.11      559.17     36.54 o
   6   7   8       86.39       49.62     19.08 o
   7   7   8      292.02      327.42     39.33 o
   8   7   8        0.42        2.70     23.19 o
 -11   8   8      181.92      195.85     32.84 o
 -10   8   8      470.19      473.87     33.32 o
  -9   8   8        3.46        0.32     12.88 o
  -8   8   8        6.52       19.68     12.42 o
  -7   8   8     1622.13     1609.33     42.73 o
  -6   8   8      345.86      371.88     22.47 o
  -5   8   8      350.31      359.27     27.85 o
  -4   8   8     3047.46     2949.60     56.19 o
  -3   8   8      425.69      456.25     22.44 o
  -2   8   8      228.08      225.90     15.18 o
  -1   8   8       22.34       14.73      7.72 o
   0   8   8     1774.26     1708.77     49.74 o
   1   8   8      176.33      163.75     14.39 o
   2   8   8      305.06      287.05     22.03 o
   3   8   8      379.08      313.50     23.39 o
   4   8   8     1607.84     1524.28     59.19 o
   5   8   8       20.92       10.50     16.50 o
   6   8   8      121.85       87.47     22.54 o
   7   8   8       86.89       64.29     23.17 o
   8   8   8      158.78      159.59     39.69 o
 -11   9   8       48.25        0.00     27.99 o
 -10   9   8      249.45      229.22     30.38 o
  -9   9   8      140.88      125.08     18.80 o
  -8   9   8     1118.93     1207.87     41.27 o
  -7   9   8      254.15      260.38     21.72 o
  -6   9   8       52.14       65.92     13.97 o
  -5   9   8      557.40      549.48     26.65 o
  -4   9   8      236.12      253.88     19.32 o
  -3   9   8        0.61        9.21     10.27 o
  -2   9   8      397.02      500.47     23.90 o
  -1   9   8        9.29        0.00      8.04 o
   0   9   8     2257.84     2218.10     43.26 o
   1   9   8      177.87      175.69     16.77 o
   2   9   8      335.48      366.71     24.88 o
   3   9   8       29.62       25.33     14.20 o
   4   9   8     2265.78     2346.20     68.40 o
   5   9   8       10.51        0.00     16.53 o
   6   9   8      441.57      415.85     36.11 o
   7   9   8      333.80      280.18     53.91 o
 -10  10   8       33.51       18.68     20.50 o
  -9  10   8      266.79      313.87     34.44 o
  -8  10   8       96.52      102.79     18.04 o
  -7  10   8        6.29       10.76     12.32 o
  -6  10   8      425.46      424.14     27.86 o
  -5  10   8      291.77      327.36     22.76 o
  -4  10   8        4.02        5.32     10.37 o
  -3  10   8     1008.68     1078.99     37.99 o
  -2  10   8      256.17      237.98     21.40 o
  -1  10   8     1014.92     1110.24     37.95 o
   0  10   8       74.85       73.01     15.08 o
   1  10   8      349.29      355.70     24.67 o
   2  10   8      270.04      272.22     28.44 o
   3  10   8     1132.67     1328.83     46.40 o
   4  10   8        0.83        6.87     15.48 o
   5  10   8       78.25       54.61     21.03 o
   6  10   8       57.03        6.65     19.29 o
   7  10   8      185.26      159.74     40.85 o
 -10  11   8      101.46       92.00     32.09 o
  -9  11   8      565.21      656.96     49.45 o
  -8  11   8        1.81        7.24     13.73 o
  -7  11   8     1128.99     1082.87     40.56 o
  -6  11   8       64.62       47.20     14.77 o
  -5  11   8      147.66      131.44     17.64 o
  -4  11   8      457.48      437.67     25.86 o
  -3  11   8      225.24      211.69     19.96 o
  -2  11   8      319.72      308.44     22.14 o
  -1  11   8     1263.08     1388.07     72.25 o
   0  11   8       88.00       76.23     18.03 o
   1  11   8       17.81       18.03     13.55 o
   2  11   8      120.64      142.08     22.65 o
   3  11   8      856.85      792.28     61.78 o
   4  11   8        7.17        0.00     17.05 o
   5  11   8      706.42      728.25     85.96 o
   6  11   8       26.39       42.59     31.45 o
  -9  12   8       31.30       33.01     29.69 o
  -8  12   8        2.56        9.37     15.30 o
  -7  12   8      629.45      594.96     33.03 o
  -6  12   8      293.91      231.66     22.48 o
  -5  12   8      490.40      524.60     29.45 o
  -4  12   8      634.89      653.35     31.66 o
  -3  12   8       94.97       68.85     15.94 o
  -2  12   8      157.25      173.25     33.01 o
  -1  12   8      181.43      192.02     24.21 o
   0  12   8      770.52      825.15     41.80 o
   1  12   8      820.54      873.35     69.98 o
   2  12   8       69.00       40.28     21.70 o
   3  12   8       78.66       61.47     20.69 o
   4  12   8       49.63       35.55     20.69 o
   5  12   8        0.35        0.00     22.77 o
  -8  13   8      135.49      141.03     30.49 o
  -7  13   8        0.10        0.00     14.78 o
  -6  13   8      152.04      122.21     20.39 o
  -5  13   8      317.61      288.10     26.71 o
  -4  13   8        2.32        0.00     15.12 o
  -3  13   8        0.82        2.70     15.48 o
  -2  13   8      897.18      906.79     88.04 o
  -1  13   8        1.01        0.00     15.31 o
   0  13   8      220.75      231.89     31.93 o
   1  13   8       23.96        0.00     14.78 o
   2  13   8        0.17       43.12     26.44 o
   3  13   8       16.41       11.82     21.92 o
   4  13   8      698.81      635.07     60.91 o
  -7  14   8        0.33       10.73     25.15 o
  -6  14   8      530.37      459.86     43.39 o
  -5  14   8       94.31       62.69     23.91 o
  -4  14   8       50.22       56.50     20.52 o
  -3  14   8       22.42        4.95     16.48 o
  -2  14   8      146.52      118.91     24.49 o
  -1  14   8        5.62        2.37     17.00 o
   0  14   8      169.37      209.02     38.53 o
   1  14   8      197.95      221.89     94.00 o
   2  14   8       88.69       75.06     26.16 o
   3  14   8      236.20      260.31     80.10 o
  -5  15   8       22.19       69.49     42.70 o
  -4  15   8       20.21       55.08     41.44 o
  -3  15   8      191.47      205.94     54.58 o
  -2  15   8       26.98       35.38     36.64 o
  -1  15   8      142.64      115.64     36.29 o
   0  15   8        0.06        0.00     27.22 o
   1  15   8       41.64       33.10     37.14 o
 -13   0   9      364.38      246.62     58.37 o
 -11   0   9      883.62      925.85     44.57 o
  -9   0   9     1713.09     1387.92     62.05 o
  -7   0   9    11188.50    11442.21    200.33 o
  -5   0   9     2642.94     2512.50     60.69 o
  -3   0   9      179.38      197.57     19.72 o
  -1   0   9     2456.25     2205.54     59.00 o
   1   0   9       14.08       25.66      9.05 o
   3   0   9     1097.51     1080.43     42.78 o
   5   0   9     1216.23     1261.44     51.86 o
   7   0   9     1026.22     1170.94     49.73 o
   9   0   9        0.66       38.82     25.85 o
 -13   1   9        0.02       12.52     20.56 o
 -12   1   9     1339.30     1373.06     54.76 o
 -11   1   9      312.92      351.24     27.16 o
 -10   1   9     1706.27     1635.75     33.44 o
  -9   1   9      196.28      115.70     15.22 o
  -8   1   9     1357.49     1267.51     47.67 o
  -7   1   9     1796.22     1655.44     31.73 o
  -6   1   9      354.67      337.84     14.96 o
  -5   1   9     2525.26     2454.39     41.45 o
  -4   1   9     2786.57     2505.37     40.57 o
  -3   1   9      564.96      473.23     15.95 o
  -2   1   9      568.60      602.33     17.40 o
  -1   1   9     1694.63     1728.49     30.90 o
   0   1   9      574.36      594.23     15.73 o
   1   1   9     2782.91     2777.92     43.57 o
   2   1   9     1309.67     1253.94     26.00 o
   3   1   9     6315.57     6364.40     99.29 o
   4   1   9     4115.38     4000.56     62.04 o
   5   1   9      160.97      179.87     16.01 o
   6   1   9      278.83      288.04     21.34 o
   7   1   9        2.59        0.00     10.38 o
   8   1   9       16.99       34.74     14.82 o
   9   1   9      342.17      297.74     42.56 o
 -13   2   9       74.09       69.78     24.15 o
 -12   2   9      611.83      672.33     50.18 o
 -11   2   9       14.94       25.59     17.85 o
 -10   2   9       11.83        5.47     12.08 o
  -9   2   9      327.71      347.03     18.94 o
  -8   2   9       60.89       51.60     12.10 o
  -7   2   9      381.92      364.04     20.50 o
  -6   2   9     1411.22     1529.39     29.98 o
  -5   2   9      479.23      470.08     18.18 o
  -4   2   9      400.51      326.85     14.88 o
  -3   2   9     1046.35     1003.64     24.02 o
  -2   2   9      913.70      795.82     20.39 o
  -1   2   9       94.51      106.89      9.49 o
   0   2   9     8122.42     7730.13     92.63 o
   1   2   9      227.98      263.00     12.19 o
   2   2   9      803.46      849.72     23.84 o
   3   2   9      344.62      321.62     17.67 o
   4   2   9       71.70       52.81     10.55 o
   5   2   9      139.63      168.38     16.00 o
   6   2   9     1848.44     1875.30     46.46 o
   7   2   9        3.69        0.00     14.08 o
   8   2   9      315.22      369.34     35.28 o
   9   2   9       76.62      110.42     31.11 o
 -13   3   9      222.20      217.13     32.18 o
 -12   3   9       64.54       40.96     20.99 o
 -11   3   9       64.83       90.48     23.02 o
 -10   3   9     1727.47     1844.50     46.31 o
  -9   3   9       60.32       52.34     13.02 o
  -8   3   9     1078.78     1127.68     31.07 o
  -7   3   9     1373.26     1382.04     39.67 o
  -6   3   9      377.47      391.10     17.91 o
  -5   3   9     2806.43     2825.40     42.34 o
  -4   3   9       40.45       42.73      8.64 o
  -3   3   9       96.14      104.59      9.91 o
  -2   3   9     2035.65     1953.01     34.87 o
  -1   3   9     2407.31     2498.91     42.85 o
   0   3   9      595.83      651.19     25.67 o
   1   3   9      535.15      574.39     19.53 o
   2   3   9     2069.26     2023.60     37.79 o
   3   3   9     7452.84     7431.32    131.33 o
   4   3   9     2420.56     2315.00     49.03 o
   5   3   9        1.67        0.00     10.32 o
   6   3   9      588.74      568.49     29.12 o
   7   3   9       38.19       37.10     16.95 o
   8   3   9      346.34      313.57     57.95 o
   9   3   9      339.85      384.35     49.73 o
 -13   4   9      354.21      316.53     83.64 o
 -12   4   9        2.91        6.59     18.67 o
 -11   4   9        8.60       19.93     18.24 o
 -10   4   9        7.50       16.92     14.96 o
  -9   4   9      464.32      425.22     30.49 o
  -8   4   9      882.83      877.70     31.05 o
  -7   4   9     3063.79     3155.16     53.02 o
  -6   4   9     1173.42     1192.14     32.17 o
  -5   4   9     1166.98     1062.88     24.43 o
  -4   4   9     1587.04     1509.23     28.75 o
  -3   4   9      189.96      154.40     11.59 o
  -2   4   9       30.10       21.08      7.03 o
  -1   4   9      199.56      187.11     12.61 o
   0   4   9       53.32       61.36      8.19 o
   1   4   9      248.58      245.17     13.75 o
   2   4   9      779.53      774.81     32.92 o
   3   4   9      568.61      558.99     24.19 o
   4   4   9       62.43       46.55     12.20 o
   5   4   9     2289.95     2416.98     53.43 o
   6   4   9       13.13        0.00     14.32 o
   7   4   9      721.31      731.11     74.58 o
   8   4   9      261.46      293.30     33.44 o
 -12   5   9      110.73       81.19     24.18 o
 -11   5   9      780.67      685.34     42.38 o
 -10   5   9      902.01      859.42     42.61 o
  -9   5   9       60.32       54.14     13.87 o
  -8   5   9       80.94       62.58     13.82 o
  -7   5   9       59.68       70.76     13.12 o
  -6   5   9      952.97      960.39     43.09 o
  -5   5   9       20.55       21.50      7.12 o
  -4   5   9      323.29      311.84     18.09 o
  -3   5   9     2197.41     2070.27     37.11 o
  -2   5   9       39.30       38.18      9.70 o
  -1   5   9      367.87      336.54     17.31 o
   0   5   9      129.79      148.57     11.46 o
   1   5   9     1060.79     1055.75     29.37 o
   2   5   9     1463.40     1418.62     35.54 o
   3   5   9      699.13      670.69     26.89 o
   4   5   9     1428.70     1467.39     39.87 o
   5   5   9     1814.84     1788.94     57.68 o
   6   5   9      124.74      124.71     22.63 o
   7   5   9       31.49       22.99     18.87 o
   8   5   9       12.93        0.00     21.54 o
 -12   6   9      200.26      202.61     45.02 o
 -11   6   9       16.00       16.18     18.85 o
 -10   6   9        0.40       15.16     16.21 o
  -9   6   9      366.92      371.18     24.50 o
  -8   6   9       38.02       39.35     12.68 o
  -7   6   9     2666.15     2522.31     52.63 o
  -6   6   9     4365.71     4430.23     73.15 o
  -5   6   9     1212.99     1144.66     28.94 o
  -4   6   9        6.26        7.27      6.99 o
  -3   6   9        5.88        6.73      6.55 o
  -2   6   9      336.27      317.40     20.32 o
  -1   6   9      278.83      290.82     17.72 o
   0   6   9     4087.21     3974.06     55.27 o
   1   6   9     1933.98     2012.02     48.44 o
   2   6   9      672.63      791.47     25.79 o
   3   6   9       96.66       90.67     15.44 o
   4   6   9     1172.45     1341.49     66.60 o
   5   6   9       33.78        8.02     15.37 o
   6   6   9      194.62      149.14     29.99 o
   7   6   9       50.87       15.62     19.42 o
   8   6   9      163.30      112.77     29.94 o
 -12   7   9        7.57        0.00     26.82 o
 -11   7   9      188.83      148.54     27.15 o
 -10   7   9     2137.22     2238.46     67.16 o
  -9   7   9      293.20      315.34     23.94 o
  -8   7   9      954.16      947.94     35.28 o
  -7   7   9       49.83       48.87     12.99 o
  -6   7   9       10.50        7.19     10.31 o
  -5   7   9      212.53      215.06     19.33 o
  -4   7   9      220.33      233.69     21.06 o
  -3   7   9      486.65      509.72     19.54 o
  -2   7   9     3760.12     3640.01     75.89 o
  -1   7   9      204.99      255.02     14.64 o
   0   7   9      557.33      613.74     21.20 o
   1   7   9       37.12       31.87      9.05 o
   2   7   9      506.30      506.55     26.51 o
   3   7   9     1172.85     1215.88     45.47 o
   4   7   9      624.65      615.97     43.49 o
   5   7   9        2.23       10.01     17.03 o
   6   7   9      228.81      209.72     27.76 o
   7   7   9        6.94        2.78     19.30 o
 -11   8   9      134.07      117.93     26.07 o
 -10   8   9        0.19       19.19     16.47 o
  -9   8   9        9.01        0.00     12.66 o
  -8   8   9      430.99      437.39     26.49 o
  -7   8   9     1879.50     2091.64     50.17 o
  -6   8   9      953.87     1033.48     35.22 o
  -5   8   9      990.30     1010.09     33.79 o
  -4   8   9      194.90      139.74     15.06 o
  -3   8   9        3.06        3.46      8.92 o
  -2   8   9     1100.23     1038.91     26.39 o
  -1   8   9        2.21       12.71      8.31 o
   0   8   9        1.80        1.36      7.78 o
   1   8   9     2319.87     2315.06     51.23 o
   2   8   9      146.94      125.32     17.40 o
   3   8   9       16.57       34.22     16.28 o
   4   8   9       29.84       37.94     17.88 o
   5   8   9      757.13      814.11     45.10 o
   6   8   9      323.16      319.97     33.70 o
   7   8   9       99.24       64.05     31.83 o
 -11   9   9      215.26      265.88     40.75 o
 -10   9   9      662.15      664.96     58.26 o
  -9   9   9       93.22      107.71     18.20 o
  -8   9   9      397.82      427.38     30.30 o
  -7   9   9       63.95       72.20     15.27 o
  -6   9   9       15.75        5.65     10.86 o
  -5   9   9        7.76        2.62     10.81 o
  -4   9   9      259.84      238.82     21.98 o
  -3   9   9      619.80      623.16     27.01 o
  -2   9   9      258.04      238.88     18.43 o
  -1   9   9       92.61       75.23     12.05 o
   0   9   9       93.74      106.70     15.23 o
   1   9   9      810.59      817.61     30.94 o
   2   9   9       66.01       73.11     15.65 o
   3   9   9       17.84       14.43     15.86 o
   4   9   9      401.33      387.06     33.24 o
   5   9   9      685.08      642.53     42.05 o
   6   9   9      172.90      192.93     29.36 o
   7   9   9        0.84       19.29     29.31 o
 -10  10   9      162.99      190.50     30.09 o
  -9  10   9        3.40        0.00     13.35 o
  -8  10   9       48.06       26.38     14.18 o
  -7  10   9      431.03      445.58     27.78 o
  -6  10   9     1198.33     1208.26     40.86 o
  -5  10   9      257.47      251.51     21.58 o
  -4  10   9        0.72        0.00     11.10 o
  -3  10   9      171.86      201.98     20.77 o
  -2  10   9      201.50      176.66     25.79 o
  -1  10   9     1153.69     1165.88     38.94 o
   0  10   9      140.39      135.06     16.71 o
   1  10   9      536.94      513.52     42.45 o
   2  10   9      516.21      521.67     30.33 o
   3  10   9        0.26        0.00     14.05 o
   4  10   9      838.87      908.19     47.43 o
   5  10   9        4.58        1.28     18.27 o
   6  10   9       89.24       91.91     28.49 o
  -9  11   9      294.18      311.34     27.19 o
  -8  11   9      212.12      228.52     24.39 o
  -7  11   9      255.12      235.52     23.02 o
  -6  11   9       11.16        0.00     11.86 o
  -5  11   9      180.57      219.06     21.44 o
  -4  11   9      112.75      113.64     20.97 o
  -3  11   9       54.57       52.09     15.90 o
  -2  11   9      240.29      239.95     23.02 o
  -1  11   9        2.98        0.00     13.06 o
   0  11   9        1.16       16.68     14.92 o
   1  11   9      263.45      217.14     25.02 o
   2  11   9      441.98      451.92     30.32 o
   3  11   9       31.17       26.39     16.58 o
   4  11   9      157.79      161.45     26.73 o
   5  11   9        7.82        1.92     18.38 o
  -9  12   9        9.31        7.28     21.33 o
  -8  12   9       32.59       59.80     18.06 o
  -7  12   9      182.31      152.58     35.18 o
  -6  12   9       94.23      128.52     20.49 o
  -5  12   9      113.63      118.56     19.22 o
  -4  12   9      192.64      145.35     19.69 o
  -3  12   9        2.27        8.65     16.09 o
  -2  12   9      209.69      206.35     39.75 o
  -1  12   9      253.35      196.10     25.02 o
   0  12   9      233.20      214.30     26.06 o
   1  12   9      419.66      472.08     39.79 o
   2  12   9        6.05       15.25     19.47 o
   3  12   9       88.37       81.43     23.72 o
   4  12   9      159.09      103.52     24.23 o
  -8  13   9      207.19      211.86     35.11 o
  -7  13   9       29.10       27.65     18.66 o
  -6  13   9       41.48       12.47     14.94 o
  -5  13   9      395.89      354.93     29.93 o
  -4  13   9      165.43      136.07     23.92 o
  -3  13   9      520.22      527.09     43.25 o
  -2  13   9       28.41       12.02     16.38 o
  -1  13   9        5.15        6.22     15.86 o
   0  13   9      215.18      238.32     33.64 o
   1  13   9       21.58       25.84     20.89 o
   2  13   9       76.16       69.40     25.02 o
   3  13   9       79.05       94.75     29.44 o
  -6  14   9      103.49       60.26     35.50 o
  -5  14   9      289.64      279.84     45.54 o
  -4  14   9      228.92      203.43     28.30 o
  -3  14   9       52.37       43.22     19.75 o
  -2  14   9       70.28       41.00     19.42 o
  -1  14   9      633.46      713.03     43.74 o
   0  14   9       54.40       37.06     20.50 o
   1  14   9      237.00      171.03     31.64 o
   2  14   9       14.93       40.43     39.67 o
  -4  15   9      121.04      138.98     53.06 o
  -3  15   9       20.83       20.21     37.14 o
  -2  15   9       40.18       32.60     37.40 o
  -1  15   9        0.04       16.93     37.40 o
   0  15   9      101.54       60.69     33.51 o
 -10   0  10     2437.05     2597.44     82.82 o
  -8   0  10       60.51       72.43     20.69 o
  -6   0  10     3555.69     3441.21     87.00 o
  -4   0  10     1174.78     1152.31     43.23 o
  -2   0  10     6397.34     6310.05    125.86 o
   0   0  10      283.85      261.92     22.63 o
   2   0  10      190.90      186.49     53.32 o
   4   0  10     1223.39     1387.91     70.09 o
   6   0  10      258.51      260.72     40.29 o
   8   0  10       42.73       80.62     35.18 o
 -12   1  10      314.85      329.64     50.10 o
 -11   1  10       43.79       51.77     23.79 o
 -10   1  10      128.00      181.77     19.85 o
  -9   1  10      187.77       97.27     15.89 o
  -8   1  10      699.59      684.55     31.76 o
  -7   1  10     2154.27     2182.39     47.69 o
  -6   1  10      490.66      549.81     24.31 o
  -5   1  10       16.73        8.52      8.05 o
  -4   1  10     2635.31     2580.68     49.01 o
  -3   1  10     2911.63     2846.59     51.47 o
  -2   1  10      380.75      369.44     27.69 o
  -1   1  10       27.67       27.59      8.31 o
   0   1  10     1134.65     1044.55     28.62 o
   1   1  10     2367.51     2403.31     41.41 o
   2   1  10      246.16      283.56     22.84 o
   3   1  10      913.45      880.57     33.30 o
   4   1  10       79.98       63.24     14.38 o
   5   1  10      375.00      396.85     31.87 o
   6   1  10       33.16       39.89     17.51 o
   7   1  10      121.90      100.23     25.02 o
   8   1  10      101.98      106.72     38.92 o
 -13   2  10      189.14      183.75     47.64 o
 -12   2  10       25.05       18.49     30.15 o
 -11   2  10      184.61      166.40     50.89 o
 -10   2  10      118.87      147.11     22.81 o
  -9   2  10       41.77       32.06     13.30 o
  -8   2  10       94.59      115.79     17.00 o
  -7   2  10     3608.29     3447.86     64.58 o
  -6   2  10      484.91      470.64     22.60 o
  -5   2  10      149.80      165.43     18.23 o
  -4   2  10      367.22      393.97     19.86 o
  -3   2  10     1948.97     1854.56     39.72 o
  -2   2  10       13.15        6.41      7.80 o
  -1   2  10     2367.16     2280.45     44.56 o
   0   2  10      612.51      625.25     23.56 o
   1   2  10     2989.20     2953.53     57.47 o
   2   2  10      631.93      634.74     33.05 o
   3   2  10     3414.87     3326.53     67.69 o
   4   2  10       15.81        0.00     10.75 o
   5   2  10      757.95      870.17     37.86 o
   6   2  10       30.85       42.35     16.75 o
   7   2  10      237.93      235.73     35.60 o
   8   2  10       11.39       49.62     21.45 o
 -13   3  10       14.25       14.56     29.06 o
 -12   3  10       17.27       28.25     23.53 o
 -11   3  10       49.59       49.88     20.66 o
 -10   3  10       15.53        0.00     11.24 o
  -9   3  10     2490.45     2415.25     59.99 o
  -8   3  10      130.42       89.69     15.14 o
  -7   3  10       27.05       27.78      9.98 o
  -6   3  10       39.47       29.91      9.57 o
  -5   3  10      939.63      942.24     28.07 o
  -4   3  10      212.82      245.56     23.92 o
  -3   3  10     1305.63     1253.71     32.30 o
  -2   3  10      602.69      526.70     22.04 o
  -1   3  10      747.27      736.24     29.20 o
   0   3  10      378.24      399.44     20.04 o
   1   3  10     1373.69     1347.80     37.84 o
   2   3  10      102.96       93.30     15.12 o
   3   3  10     1189.32     1134.91     44.25 o
   4   3  10      109.44      121.90     17.41 o
   5   3  10       32.48       35.08     14.55 o
   6   3  10        2.14        2.64     14.08 o
   7   3  10      427.18      429.72     36.73 o
   8   3  10      154.99      180.27     42.62 o
 -12   4  10      165.75      162.88     27.30 o
 -11   4  10      275.52      272.91     38.38 o
 -10   4  10      537.53      597.97     44.07 o
  -9   4  10      729.77      746.05     31.12 o
  -8   4  10       99.84      135.89     16.02 o
  -7   4  10       13.13       14.04      9.38 o
  -6   4  10      172.15      180.15     20.47 o
  -5   4  10       40.41       38.76      8.98 o
  -4   4  10      300.01      313.41     17.55 o
  -3   4  10       39.49       42.39      8.51 o
  -2   4  10     1052.43     1126.24     27.48 o
  -1   4  10      691.45      668.46     22.12 o
   0   4  10      784.03      848.43     24.62 o
   1   4  10      278.84      299.70     16.75 o
   2   4  10       48.75       44.96     11.30 o
   3   4  10      535.10      494.43     33.01 o
   4   4  10      997.75      946.82     92.13 o
   5   4  10        9.25       12.78     14.06 o
   6   4  10      643.14      639.52     56.75 o
   7   4  10      265.72      263.02     37.37 o
   8   4  10       78.53       74.15     37.42 o
 -12   5  10     1364.91     1549.27     62.87 o
 -11   5  10       60.51       86.13     22.28 o
 -10   5  10        8.63       23.06     14.00 o
  -9   5  10       14.15        8.73     12.43 o
  -8   5  10     1119.96     1107.05     36.23 o
  -7   5  10     1817.57     1708.85     42.12 o
  -6   5  10     1443.89     1387.84     40.82 o
  -5   5  10        6.09       13.93      7.89 o
  -4   5  10     3515.28     3358.82     49.55 o
  -3   5  10      946.50     1009.26     24.42 o
  -2   5  10      121.77      111.99     11.72 o
  -1   5  10     2154.25     2325.28     38.95 o
   0   5  10        2.42        2.61      7.59 o
   1   5  10      306.89      308.59     16.01 o
   2   5  10     2013.59     2129.94     92.73 o
   3   5  10     1919.08     1828.89     44.02 o
   4   5  10      108.72       83.58     15.20 o
   5   5  10        8.55        8.71     23.20 o
   6   5  10       28.73       34.71     18.70 o
   7   5  10      103.72       38.14     21.05 o
   8   5  10       35.34       25.28     24.68 o
 -12   6  10       51.47       49.73     25.99 o
 -11   6  10       55.96       71.88     20.10 o
 -10   6  10        6.41       18.86     14.16 o
  -9   6  10      636.83      619.37     32.58 o
  -8   6  10       67.59       59.59     17.23 o
  -7   6  10     1276.29     1268.44     37.45 o
  -6   6  10      250.07      255.31     20.81 o
  -5   6  10       83.31       52.17     16.84 o
  -4   6  10       70.27       62.40      9.78 o
  -3   6  10      429.36      498.72     20.07 o
  -2   6  10      221.51      231.46     16.36 o
  -1   6  10     3776.81     3790.99     60.32 o
   0   6  10     2071.22     1978.56     43.79 o
   1   6  10      100.88       61.29     16.81 o
   2   6  10        6.23        1.84      8.63 o
   3   6  10      702.19      786.00     38.21 o
   4   6  10      126.47      111.70     20.88 o
   5   6  10      206.21      219.04     26.70 o
   6   6  10      161.55      156.73     26.84 o
   7   6  10      222.12      192.70     37.62 o
 -12   7  10        5.70        0.00     28.33 o
 -11   7  10      378.60      441.19     33.16 o
 -10   7  10      273.18      272.84     24.56 o
  -9   7  10      606.43      629.50     31.26 o
  -8   7  10      249.31      235.32     26.48 o
  -7   7  10      174.55      158.60     19.44 o
  -6   7  10      162.43      182.41     17.90 o
  -5   7  10     6597.64     6667.49    106.76 o
  -4   7  10      330.41      334.18     24.29 o
  -3   7  10     1068.26     1015.07     30.82 o
  -2   7  10        0.06        0.00      7.09 o
  -1   7  10       77.52       66.73     10.61 o
   0   7  10       32.56       44.14      9.65 o
   1   7  10      393.43      456.65     21.52 o
   2   7  10        4.35        0.00      9.54 o
   3   7  10     3081.70     3303.30    122.39 o
   4   7  10      239.40      211.09     25.69 o
   5   7  10       19.79        0.00     20.35 o
   6   7  10        8.15        0.00     18.25 o
   7   7  10       74.66       87.00     36.91 o
 -11   8  10       67.66       38.64     22.24 o
 -10   8  10      174.31      202.43     23.54 o
  -9   8  10      247.15      255.11     23.49 o
  -8   8  10     1496.66     1731.00     47.24 o
  -7   8  10      661.07      641.25     30.15 o
  -6   8  10       19.98       16.39     11.67 o
  -5   8  10      431.04      467.96     27.19 o
  -4   8  10      343.90      372.68     22.46 o
  -3   8  10      224.14      249.90     28.01 o
  -2   8  10      326.09      332.28     17.68 o
  -1   8  10      126.23      134.55     12.95 o
   0   8  10      713.62      710.36     26.71 o
   1   8  10        2.15        0.00     10.45 o
   2   8  10       29.70       30.64     14.40 o
   3   8  10        0.26        0.92     15.32 o
   4   8  10       95.54       52.34     18.94 o
   5   8  10        0.88        0.00     17.68 o
   6   8  10      422.26      497.90     39.94 o
 -11   9  10       19.60        0.00     23.89 o
 -10   9  10      146.28      158.43     25.13 o
  -9   9  10       25.93       36.50     15.66 o
  -8   9  10      123.49      104.65     17.93 o
  -7   9  10       56.69       57.16     15.48 o
  -6   9  10      621.27      640.14     36.42 o
  -5   9  10      325.62      324.50     23.09 o
  -4   9  10     1570.83     1557.18     45.67 o
  -3   9  10      239.64      214.89     30.38 o
  -2   9  10       28.01       27.78     11.82 o
  -1   9  10       64.91       53.18     10.97 o
   0   9  10       74.63       63.24     13.93 o
   1   9  10      527.66      568.05     35.15 o
   2   9  10      847.91      920.64     54.57 o
   3   9  10       59.55       44.59     18.26 o
   4   9  10      326.86      357.44     33.65 o
   5   9  10      143.74      127.38     29.70 o
   6   9  10       30.60       37.44     24.67 o
 -10  10  10       51.55       47.52     22.57 o
  -9  10  10      126.52      107.46     19.76 o
  -8  10  10      175.35      174.49     21.51 o
  -7  10  10      130.99      166.32     21.28 o
  -6  10  10        7.61        1.36     11.56 o
  -5  10  10      437.22      494.65     27.66 o
  -4  10  10      580.43      599.11     29.62 o
  -3  10  10       65.43       26.18     13.97 o
  -2  10  10       71.40       67.66     14.04 o
  -1  10  10      842.61      922.59     36.71 o
   0  10  10      426.29      422.30     24.95 o
   1  10  10       11.07        0.90     13.09 o
   2  10  10      173.56      174.01     22.64 o
   3  10  10      118.38      104.12     22.63 o
   4  10  10      243.44      218.92     43.65 o
   5  10  10       65.74       62.41     23.84 o
  -9  11  10        4.76       26.77     18.42 o
  -8  11  10        2.43       26.01     15.15 o
  -7  11  10       22.66       10.62     15.91 o
  -6  11  10       41.44       37.18     15.11 o
  -5  11  10     1263.10     1263.07     52.37 o
  -4  11  10      421.04      382.54     26.15 o
  -3  11  10      386.02      362.62     31.31 o
  -2  11  10      310.12      302.46     25.39 o
  -1  11  10       39.45       51.51     17.40 o
   0  11  10        8.49       18.90     16.58 o
   1  11  10      234.09      228.94     30.52 o
   2  11  10       14.75        0.00     15.68 o
   3  11  10     1054.53      989.51     74.33 o
   4  11  10       63.52       58.27     22.93 o
   5  11  10        9.04       20.86     29.74 o
  -8  12  10      463.62      463.81     34.89 o
  -7  12  10      212.15      217.37     24.33 o
  -6  12  10        2.15       28.49     14.57 o
  -5  12  10        7.17        0.00     12.69 o
  -4  12  10       21.81        4.24     13.96 o
  -3  12  10      243.03      304.44     48.43 o
  -2  12  10       46.74       50.50     19.46 o
  -1  12  10        3.17        4.83     16.45 o
   0  12  10        1.97        0.00     15.86 o
   1  12  10      657.01      702.90     46.96 o
   2  12  10        3.01        1.31     18.93 o
   3  12  10        7.98        8.00     19.79 o
   4  12  10      228.61      194.95     44.93 o
  -7  13  10        3.09        0.00     23.47 o
  -6  13  10      619.63      589.54     37.57 o
  -5  13  10      112.93       96.88     18.94 o
  -4  13  10      169.25      182.31     26.62 o
  -3  13  10        9.88        0.00     15.91 o
  -2  13  10      264.57      284.57     38.48 o
  -1  13  10        0.19        0.00     16.61 o
   0  13  10      166.82      150.43     25.72 o
   1  13  10      149.93      108.08     27.20 o
   2  13  10      142.82       92.66     26.69 o
  -5  14  10       49.59        5.05     34.87 o
  -4  14  10      323.52      337.21     47.27 o
  -3  14  10       19.99        2.88     25.19 o
  -2  14  10       73.01       22.29     22.69 o
  -1  14  10       21.80       14.06     23.98 o
   0  14  10       89.40       93.78     33.88 o
   1  14  10       15.16        2.02     35.12 o
 -11   0  11        3.15        0.00     21.58 o
  -9   0  11     1709.36     1692.03     70.26 o
  -7   0  11      567.13      542.30     36.91 o
  -5   0  11     6878.88     6536.43    135.04 o
  -3   0  11     4078.06     4088.94     95.97 o
  -1   0  11     3637.63     3486.31     85.94 o
   1   0  11        1.89        9.19     11.91 o
   3   0  11       12.58        0.00     17.06 o
   5   0  11      754.64      622.81     67.21 o
   7   0  11      242.14      143.06     88.19 o
 -13   1  11      235.76      145.04     67.47 o
 -12   1  11      922.02     1065.94     78.61 o
 -11   1  11      236.25      211.62     42.60 o
 -10   1  11       93.78       80.06     17.35 o
  -9   1  11     1642.08     1657.41     44.91 o
  -8   1  11      133.76      134.53     17.83 o
  -7   1  11      468.43      450.50     36.14 o
  -6   1  11     1651.43     1712.26     45.76 o
  -5   1  11     1984.58     1893.55     50.95 o
  -4   1  11      868.80      900.78     29.10 o
  -3   1  11       59.58       56.12     11.30 o
  -2   1  11        1.60        2.88      7.66 o
  -1   1  11      117.88      113.86     13.09 o
   0   1  11        6.71       18.43      9.10 o
   1   1  11      327.91      316.49     18.88 o
   2   1  11     1521.44     1530.60     51.06 o
   3   1  11     2672.20     2732.49     72.23 o
   4   1  11        0.05        6.54     23.41 o
   5   1  11      138.04      166.40     25.23 o
   6   1  11      387.25      446.34     61.64 o
   7   1  11      269.79      276.25     33.43 o
 -13   2  11      194.38      150.81     55.46 o
 -12   2  11       23.73       71.91     36.79 o
 -11   2  11       79.73       47.70     20.39 o
 -10   2  11      382.60      363.78     31.64 o
  -9   2  11        5.70        3.15     12.81 o
  -8   2  11       38.46       49.36     14.35 o
  -7   2  11       13.99        7.51     10.21 o
  -6   2  11     1743.01     1676.99     41.15 o
  -5   2  11      115.80      123.89     14.48 o
  -4   2  11     1163.58     1160.70     34.33 o
  -3   2  11     1032.42     1071.84     30.78 o
  -2   2  11     1607.01     1636.19     38.69 o
  -1   2  11      380.10      352.17     20.22 o
   0   2  11      365.39      377.99     20.86 o
   1   2  11      100.61      107.53     13.53 o
   2   2  11        3.75        3.23     12.36 o
   3   2  11      102.50      104.09     24.03 o
   4   2  11        4.62       21.38     14.53 o
   5   2  11       42.10       40.00     17.83 o
   6   2  11      251.03      231.11     29.27 o
   7   2  11       88.25      101.88     24.60 o
 -12   3  11      220.99      248.41     65.57 o
 -11   3  11      119.54      108.95     28.83 o
 -10   3  11       40.21       76.08     25.38 o
  -9   3  11      624.75      690.73     42.39 o
  -8   3  11       23.08        2.13     11.95 o
  -7   3  11      138.58      136.56     15.92 o
  -6   3  11      650.22      702.40     33.95 o
  -5   3  11     3466.20     3448.31     62.09 o
  -4   3  11      257.92      252.62     17.82 o
  -3   3  11       29.55       32.27      9.86 o
  -2   3  11      135.31      112.85     13.34 o
  -1   3  11      153.91      141.36     18.72 o
   0   3  11       14.56       11.42      9.31 o
   1   3  11      124.96      105.50     17.40 o
   2   3  11     1416.52     1463.92     67.95 o
   3   3  11     5131.09     5097.58    170.87 o
   4   3  11      349.43      314.66     34.25 o
   5   3  11      239.29      212.73     31.08 o
   6   3  11      359.99      392.47     35.41 o
   7   3  11      248.41      291.04     39.63 o
 -12   4  11       11.34       25.65     34.24 o
 -11   4  11       10.78       15.87     22.32 o
 -10   4  11      206.01      251.83     29.12 o
  -9   4  11      100.86      109.94     22.37 o
  -8   4  11      439.88      460.14     33.88 o
  -7   4  11       33.07       22.46     10.54 o
  -6   4  11     1263.83     1213.11     37.82 o
  -5   4  11     1914.52     1987.01     44.92 o
  -4   4  11      713.85      712.03     37.23 o
  -3   4  11     2594.31     2690.69     52.52 o
  -2   4  11     1000.39      957.41     30.29 o
  -1   4  11      939.93     1012.86     31.59 o
   0   4  11      279.90      290.45     19.27 o
   1   4  11        0.51        0.00      9.94 o
   2   4  11        5.04        7.19     13.29 o
   3   4  11        8.30        2.57     13.40 o
   4   4  11      194.13      214.62     32.67 o
   5   4  11        3.16        0.00     15.43 o
   6   4  11       25.00       20.07     28.62 o
   7   4  11       18.84       37.65     52.81 o
 -12   5  11       89.81      112.70     62.67 o
 -11   5  11       31.15       29.00     24.92 o
 -10   5  11       90.81       85.17     23.01 o
  -9   5  11      432.57      471.58     35.76 o
  -8   5  11       17.39       19.51     15.25 o
  -7   5  11     2113.86     2293.59     75.33 o
  -6   5  11     1569.18     1639.13     41.31 o
  -5   5  11       47.25       44.94     11.97 o
  -4   5  11        9.70        2.95     10.04 o
  -3   5  11      185.67      191.18     17.91 o
  -2   5  11      389.82      337.05     20.14 o
  -1   5  11        8.32        8.60      9.47 o
   0   5  11      166.51      178.71     16.59 o
   1   5  11     2157.10     2202.21     67.55 o
   2   5  11      299.60      316.35     27.62 o
   3   5  11       50.05       41.58     17.32 o
   4   5  11      212.02      190.90     35.96 o
   5   5  11        7.30        0.00     27.15 o
   6   5  11      112.31      145.87     39.26 o
   7   5  11      347.39      335.06     78.84 o
 -12   6  11        3.59        0.00     28.40 o
 -11   6  11      486.92      550.26     40.50 o
 -10   6  11      940.34      866.80     48.98 o
  -9   6  11        2.39       16.46     18.53 o
  -8   6  11       54.04       95.05     21.29 o
  -7   6  11      282.44      283.18     28.53 o
  -6   6  11       30.89       37.47     14.26 o
  -5   6  11      372.11      361.98     23.92 o
  -4   6  11     2635.00     2613.17     89.16 o
  -3   6  11     1815.27     1831.46     42.86 o
  -2   6  11      789.97      807.54     29.48 o
  -1   6  11       29.26       22.83     10.54 o
   0   6  11       56.65       76.53     13.36 o
   1   6  11      335.70      331.97     24.15 o
   2   6  11      145.22      136.54     30.45 o
   3   6  11      388.57      329.64     29.55 o
   4   6  11      248.51      386.66     61.28 o
   5   6  11       80.32       96.56     38.02 o
   6   6  11        2.87       44.42     34.48 o
   7   6  11       29.97       54.58     57.11 o
 -11   7  11      162.43       94.95     29.13 o
 -10   7  11       94.50      142.17     23.86 o
  -9   7  11      144.16      145.03     19.58 o
  -8   7  11      196.38      207.08     22.56 o
  -7   7  11      150.60      151.44     18.18 o
  -6   7  11      599.73      588.70     42.35 o
  -5   7  11      416.96      371.91     29.49 o
  -4   7  11       21.19        2.39      9.23 o
  -3   7  11       69.45       58.94     11.40 o
  -2   7  11      174.02      157.08     14.64 o
  -1   7  11      521.08      499.90     22.27 o
   0   7  11       53.64       35.39     15.13 o
   1   7  11      171.42      123.55     17.52 o
   2   7  11       98.81       74.55     19.41 o
   3   7  11      526.51      504.22     54.49 o
   4   7  11      215.10      162.84     51.42 o
   5   7  11        0.69        0.88     27.71 o
   6   7  11       45.87        0.00     47.00 o
 -11   8  11      499.20      454.51     44.77 o
 -10   8  11      422.26      477.41     55.57 o
  -9   8  11       38.21       21.76     15.34 o
  -8   8  11       12.43       22.35     14.02 o
  -7   8  11        0.80        0.00     12.06 o
  -6   8  11       81.09       77.56     15.94 o
  -5   8  11      205.94      218.18     19.74 o
  -4   8  11      300.50      259.08     20.22 o
  -3   8  11     2047.77     2169.34     60.19 o
  -2   8  11     1823.01     1805.30     39.61 o
  -1   8  11       81.98       80.86     12.31 o
   0   8  11       37.37       27.77     10.87 o
   1   8  11      619.45      675.80     32.55 o
   2   8  11      449.81      534.39     34.54 o
   3   8  11       17.56       38.88     18.32 o
   4   8  11        2.31        0.00     21.59 o
   5   8  11      153.07      188.65     34.15 o
   6   8  11        1.35        0.00     27.31 o
 -10   9  11      113.00      124.91     22.42 o
  -9   9  11        5.06       16.07     14.91 o
  -8   9  11        3.20        8.78     14.07 o
  -7   9  11      848.16      909.89     43.39 o
  -6   9  11      268.43      218.79     20.93 o
  -5   9  11       23.34       15.84     13.51 o
  -4   9  11      148.05      152.17     18.18 o
  -3   9  11       31.22       24.65     12.33 o
  -2   9  11      348.95      359.07     28.07 o
  -1   9  11       80.41       99.31     14.69 o
   0   9  11      317.97      344.46     25.10 o
   1   9  11     1097.01     1138.46     42.13 o
   2   9  11        0.46        0.00     13.81 o
   3   9  11      125.92      139.08     24.75 o
   4   9  11        9.21       10.88     18.08 o
   5   9  11       72.48       60.59     31.96 o
 -10  10  11      368.58      406.80     37.48 o
  -9  10  11        9.62       16.63     17.35 o
  -8  10  11        4.83        0.00     13.85 o
  -7  10  11       65.22       55.52     16.06 o
  -6  10  11        2.42        8.69     13.86 o
  -5  10  11       19.51        5.74     13.17 o
  -4  10  11      136.24      116.80     19.33 o
  -3  10  11       92.70       53.33     14.63 o
  -2  10  11      469.35      416.87     25.36 o
  -1  10  11      109.27      106.61     18.60 o
   0  10  11      389.88      367.85     24.97 o
   1  10  11        0.11        9.95     15.16 o
   2  10  11       52.28       24.55     16.43 o
   3  10  11      495.98      506.67     38.10 o
   4  10  11      270.20      285.36     36.22 o
  -9  11  11      645.25      626.25     42.83 o
  -8  11  11        6.84       12.00     14.69 o
  -7  11  11      194.13      215.18     23.85 o
  -6  11  11        3.55        0.00     13.40 o
  -5  11  11      100.52      107.66     18.41 o
  -4  11  11       41.47       49.11     16.21 o
  -3  11  11       86.12       60.57     22.20 o
  -2  11  11       58.51       75.93     17.50 o
  -1  11  11       81.39       92.23     20.58 o
   0  11  11        3.04        4.89     16.01 o
   1  11  11       58.28       45.61     19.29 o
   2  11  11       42.51       39.44     17.94 o
   3  11  11      142.36      126.05     26.17 o
   4  11  11       50.72       60.67     27.17 o
  -8  12  11      184.32      177.82     33.52 o
  -7  12  11       12.33        2.24     16.70 o
  -6  12  11        5.87        6.83     15.32 o
  -5  12  11      155.19      172.36     22.11 o
  -4  12  11       16.84       16.02     14.40 o
  -3  12  11      261.42      256.26     28.54 o
  -2  12  11      539.32      528.34     36.17 o
  -1  12  11       57.37       47.77     19.92 o
   0  12  11      299.29      292.36     34.32 o
   1  12  11       27.30       30.49     21.57 o
   2  12  11      365.82      363.89     39.61 o
   3  12  11       73.70       92.99     25.61 o
  -6  13  11       30.23       24.12     22.18 o
  -5  13  11      129.67      141.68     27.14 o
  -4  13  11      164.46      170.27     41.38 o
  -3  13  11        0.33        0.00     17.78 o
  -2  13  11       37.00       44.34     20.62 o
  -1  13  11      408.09      451.62     37.16 o
   0  13  11      114.49      104.33     27.19 o
   1  13  11       44.08       33.22     24.06 o
  -4  14  11        9.44        0.00     29.56 o
  -3  14  11       25.84       26.50     27.80 o
  -2  14  11      164.01      160.11     36.50 o
  -1  14  11      119.96      114.21     47.00 o
 -10   0  12     1312.57     1409.36     63.58 o
  -8   0  12        4.38        0.00     17.89 o
  -6   0  12      138.61      151.60     27.89 o
  -4   0  12     4005.84     4008.08     98.38 o
  -2   0  12     4838.34     4718.51    108.48 o
   0   0  12      147.30      113.12     20.12 o
   2   0  12     1011.63      998.29     63.16 o
   4   0  12      370.18      452.72     49.98 o
   6   0  12      201.01      184.30     40.07 o
 -12   1  12      525.38      712.36    110.80 o
 -11   1  12       69.82      116.83     24.91 o
 -10   1  12      188.73      202.81     22.49 o
  -9   1  12       69.79       78.43     17.19 o
  -8   1  12     2268.22     2307.60     53.69 o
  -7   1  12     1660.45     1671.88     43.56 o
  -6   1  12      126.15      101.44     14.27 o
  -5   1  12      748.25      812.84     30.12 o
  -4   1  12      584.50      615.58     38.06 o
  -3   1  12      194.42      206.91     17.07 o
  -2   1  12      417.31      435.04     22.64 o
  -1   1  12      188.46      195.53     16.97 o
   0   1  12      136.01      141.71     15.42 o
   1   1  12     2438.73     2446.13     66.23 o
   2   1  12        4.20       16.98     13.15 o
   3   1  12      872.56      895.41     44.56 o
   4   1  12       96.36      103.04     22.02 o
   5   1  12        1.63        0.00     16.02 o
   6   1  12      116.40       98.35     24.65 o
   7   1  12       43.24       34.09     27.45 o
 -12   2  12       28.22       93.23     79.72 o
 -11   2  12     1513.60     1528.02     70.50 o
 -10   2  12       58.95       68.86     26.33 o
  -9   2  12        2.15       42.00     15.69 o
  -8   2  12        7.03        5.65     10.92 o
  -7   2  12       73.26       72.17     14.24 o
  -6   2  12      345.41      346.94     22.10 o
  -5   2  12      541.96      560.30     25.69 o
  -4   2  12       22.29        5.07      9.49 o
  -3   2  12     2594.19     2740.11     54.32 o
  -2   2  12      358.49      304.80     19.89 o
  -1   2  12     1349.68     1311.28     35.62 o
   0   2  12       37.19       29.13     11.16 o
   1   2  12       14.05        1.48     11.49 o
   2   2  12       97.89       88.83     28.08 o
   3   2  12     1482.58     1494.03     69.44 o
   4   2  12       91.84       80.20     27.42 o
   5   2  12      124.66      189.73     27.67 o
   6   2  12       17.67        7.58     18.89 o
   7   2  12      626.39      605.60     53.58 o
 -12   3  12        0.26        8.01     34.62 o
 -11   3  12       74.58       88.42     24.42 o
 -10   3  12      155.99      121.00     32.46 o
  -9   3  12      882.37      921.33     46.19 o
  -8   3  12      389.43      395.42     27.03 o
  -7   3  12      372.13      370.90     23.59 o
  -6   3  12     1335.60     1289.33     43.68 o
  -5   3  12      354.25      342.99     38.15 o
  -4   3  12      286.40      298.35     20.27 o
  -3   3  12       55.22       34.46     10.96 o
  -2   3  12       92.48       85.42     13.42 o
  -1   3  12      146.31      158.88     23.38 o
   0   3  12      329.14      366.00     22.19 o
   1   3  12      374.21      383.36     29.85 o
   2   3  12       24.26       27.85     14.95 o
   3   3  12        6.27        7.40     14.85 o
   4   3  12       44.86       15.86     15.41 o
   5   3  12      128.30      200.84     27.44 o
   6   3  12       31.36        9.75     19.65 o
   7   3  12      184.63      158.70     46.75 o
 -12   4  12      426.92      326.21     77.57 o
 -11   4  12      250.33      245.56     32.15 o
 -10   4  12       68.34       57.21     21.82 o
  -9   4  12      225.75      163.40     25.72 o
  -8   4  12       84.79       72.14     19.34 o
  -7   4  12       71.63       76.37     16.10 o
  -6   4  12       48.35       33.72     11.68 o
  -5   4  12      640.11      677.66     28.61 o
  -4   4  12     1513.75     1503.77     39.31 o
  -3   4  12        2.84        3.90      9.25 o
  -2   4  12     1036.57     1043.61     32.85 o
  -1   4  12      276.23      298.62     23.88 o
   0   4  12       33.48        9.32     11.28 o
   1   4  12      114.20       98.07     17.13 o
   2   4  12     1671.22     1732.24     57.37 o
   3   4  12      145.58      119.67     21.54 o
   4   4  12      289.22      292.09     45.70 o
   5   4  12      199.17      135.35     24.71 o
   6   4  12      121.90      157.17     59.38 o
 -12   5  12     1119.26     1387.73    139.23 o
 -11   5  12        1.25        0.00     20.40 o
 -10   5  12      373.19      440.80     36.72 o
  -9   5  12      543.92      517.92     37.78 o
  -8   5  12      839.65      974.40     47.45 o
  -7   5  12      166.29      184.80     24.34 o
  -6   5  12      266.81      267.98     20.60 o
  -5   5  12     1646.13     1633.24     46.02 o
  -4   5  12      134.98      122.19     15.11 o
  -3   5  12      159.60      158.81     16.63 o
  -2   5  12     1622.62     1656.38     41.48 o
  -1   5  12      161.48      147.87     16.24 o
   0   5  12      464.33      445.80     24.33 o
   1   5  12      653.81      615.26     31.42 o
   2   5  12      667.80      614.59     39.83 o
   3   5  12     1506.01     1519.07     57.03 o
   4   5  12       79.69       68.35     21.12 o
   5   5  12        2.68       24.93     32.17 o
   6   5  12      589.01      730.50    102.08 o
 -11   6  12      388.79      434.07     56.88 o
 -10   6  12        4.52       17.41     21.02 o
  -9   6  12      276.40      303.99     38.33 o
  -8   6  12       30.55       18.49     18.17 o
  -7   6  12        1.66        0.00     15.75 o
  -6   6  12      759.88      792.03     52.19 o
  -5   6  12      211.99      209.85     21.21 o
  -4   6  12       77.83       87.96     14.03 o
  -3   6  12      245.64      225.94     21.59 o
  -2   6  12       37.96       57.24     12.80 o
  -1   6  12       10.77        0.00     10.11 o
   0   6  12      618.51      583.69     27.65 o
   1   6  12      187.40      181.22     21.00 o
   2   6  12       13.75        0.00     15.39 o
   3   6  12      465.28      444.80     34.88 o
   4   6  12       73.03       26.92     31.89 o
   5   6  12        1.82        0.00     27.50 o
   6   6  12        1.13       34.62     54.83 o
 -11   7  12      303.64      327.39     92.73 o
 -10   7  12      535.56      619.80     56.79 o
  -9   7  12     2477.96     2662.61     81.88 o
  -8   7  12       32.49       24.10     17.63 o
  -7   7  12      476.46      452.56     55.80 o
  -6   7  12      522.29      564.05     43.69 o
  -5   7  12      469.10      463.88     39.64 o
  -4   7  12       88.99      110.43     17.42 o
  -3   7  12      101.53       96.96     16.40 o
  -2   7  12       47.13       28.69     12.01 o
  -1   7  12     1071.14     1029.36     35.14 o
   0   7  12      165.39      159.38     17.83 o
   1   7  12       13.38       15.93     13.44 o
   2   7  12       64.20       54.17     19.13 o
   3   7  12      490.06      451.77     54.68 o
   4   7  12        5.33        0.00     27.78 o
   5   7  12       66.27       96.78     55.34 o
 -10   8  12       29.22       48.79     27.16 o
  -9   8  12        6.84        0.00     20.86 o
  -8   8  12      911.95      920.12     67.50 o
  -7   8  12       50.30       65.00     20.74 o
  -6   8  12      445.61      488.01     41.88 o
  -5   8  12      965.97      908.22     53.80 o
  -4   8  12      200.00      164.05     23.68 o
  -3   8  12      189.96      153.43     22.62 o
  -2   8  12      303.23      301.60     24.12 o
  -1   8  12      568.26      566.36     33.47 o
   0   8  12       13.06        7.29     12.50 o
   1   8  12       13.12        9.01     18.67 o
   2   8  12      784.97      770.18    177.38 o
   3   8  12      110.95       56.87     33.77 o
   4   8  12        0.84        0.00     30.99 o
   5   8  12      146.01      123.31     62.16 o
 -10   9  12       17.07        0.00     30.02 o
  -9   9  12      123.01      110.37     26.29 o
  -8   9  12      276.35      281.33     32.79 o
  -7   9  12      252.36      261.15     31.51 o
  -6   9  12      383.79      458.33     41.17 o
  -5   9  12        0.36        0.00     13.64 o
  -4   9  12      113.49      103.97     21.17 o
  -3   9  12       51.95       68.98     19.32 o
  -2   9  12      609.14      612.28     45.93 o
  -1   9  12      486.39      459.47     28.77 o
   0   9  12       34.15       33.18     19.81 o
   1   9  12       96.57       64.29     23.76 o
   2   9  12      274.22      318.54    101.83 o
   3   9  12        5.82        0.00     35.75 o
   4   9  12      138.69      121.35     41.56 o
  -9  10  12        5.88       12.85     25.02 o
  -8  10  12      125.94      113.49     27.30 o
  -7  10  12       48.18       40.47     18.80 o
  -6  10  12       70.68       50.51     21.76 o
  -5  10  12      280.74      237.49     29.54 o
  -4  10  12      281.80      284.98     37.65 o
  -3  10  12        3.30        7.35     16.37 o
  -2  10  12       21.87        4.45     15.51 o
  -1  10  12       10.07       38.01     21.08 o
   0  10  12        3.00       11.85     20.28 o
   1  10  12       43.37       65.81     25.59 o
   2  10  12       40.83       56.52     33.17 o
   3  10  12      260.09      272.27     49.04 o
   4  10  12       61.88       46.24     54.33 o
  -8  11  12       17.21       19.85     26.54 o
  -7  11  12      340.03      407.53     37.02 o
  -6  11  12      211.03      181.31     25.00 o
  -5  11  12       50.73       60.85     19.46 o
  -4  11  12      119.37      112.60     24.38 o
  -3  11  12       19.44       25.03     15.54 o
  -2  11  12       42.71       34.33     21.95 o
  -1  11  12      672.31      722.79     48.02 o
   0  11  12       82.63       84.91     30.76 o
   1  11  12      141.29       95.36     27.93 o
   2  11  12       24.63       16.34     38.03 o
   3  11  12       35.09       28.72     35.94 o
  -7  12  12        0.21        0.00     26.27 o
  -6  12  12      236.01      294.30     39.27 o
  -5  12  12      133.56      108.98     20.13 o
  -4  12  12        6.58        0.24     15.72 o
  -3  12  12      559.48      576.16     39.54 o
  -2  12  12        1.44        3.10     20.80 o
  -1  12  12      317.36      278.80     36.05 o
   0  12  12      166.90      149.44     36.90 o
   1  12  12        8.22        7.04     25.02 o
  -5  13  12        1.70        0.00     22.62 o
  -4  13  12       10.27       23.84     25.13 o
  -3  13  12        2.91       19.29     26.35 o
  -2  13  12       58.47       43.28     25.55 o
  -1  13  12      108.08       98.72     30.03 o
   0  13  12      219.50      186.23     52.81 o
 -11   0  13      310.58      272.79     38.06 o
  -9   0  13       51.93       69.08     28.24 o
  -7   0  13       52.81       24.30     18.14 o
  -5   0  13     1765.21     1822.53     64.09 o
  -3   0  13       65.20       51.83     21.39 o
  -1   0  13     3587.78     3283.04     88.69 o
   1   0  13      798.74      872.21     60.09 o
   3   0  13     1867.91     1858.94     97.79 o
   5   0  13      218.40      184.21     40.36 o
 -12   1  13       63.33       25.87     27.59 o
 -11   1  13       24.15       46.67     23.37 o
 -10   1  13      238.48      237.16     24.14 o
  -9   1  13     1670.16     1752.07     59.72 o
  -8   1  13     1382.91     1437.30     52.66 o
  -7   1  13      806.66      745.84     32.41 o
  -6   1  13     2607.60     2588.86     61.15 o
  -5   1  13       59.24       36.62     11.43 o
  -4   1  13      287.03      278.83     20.44 o
  -3   1  13     1032.55     1042.31     38.48 o
  -2   1  13     4299.63     4303.31     74.58 o
  -1   1  13      462.41      529.92     25.97 o
   0   1  13      287.26      286.62     20.78 o
   1   1  13     1155.50     1098.72     47.18 o
   2   1  13       47.37        4.84     14.31 o
   3   1  13       87.48      101.79     21.03 o
   4   1  13       20.50        4.07     16.70 o
   5   1  13       83.68       98.92     24.71 o
   6   1  13      340.52      265.41     39.63 o
 -12   2  13      739.81      782.35     57.68 o
 -11   2  13      106.60       56.78     25.44 o
 -10   2  13       13.15       15.53     19.04 o
  -9   2  13        2.64        0.00     13.31 o
  -8   2  13       52.16       38.01     14.01 o
  -7   2  13      385.13      368.00     31.55 o
  -6   2  13     3009.87     3040.50     61.86 o
  -5   2  13      381.92      391.11     23.34 o
  -4   2  13        3.86        0.00      9.77 o
  -3   2  13        4.89        4.10     11.18 o
  -2   2  13       30.52       37.56     12.11 o
  -1   2  13      545.66      561.83     26.66 o
   0   2  13       44.56       43.81     12.90 o
   1   2  13       46.66       49.35     20.24 o
   2   2  13     1712.55     1702.28     58.12 o
   3   2  13       22.68        0.00     14.88 o
   4   2  13       45.56        0.51     16.95 o
   5   2  13        2.13        2.62     18.74 o
   6   2  13       36.91       20.23     24.68 o
 -12   3  13        3.40        0.00     31.49 o
 -11   3  13       79.60       47.41     22.42 o
 -10   3  13      112.60      127.87     25.47 o
  -9   3  13     1410.83     1469.30     58.27 o
  -8   3  13      669.90      745.66     33.28 o
  -7   3  13       80.42       76.28     16.50 o
  -6   3  13      951.55     1086.94     48.95 o
  -5   3  13      683.40      745.00     30.32 o
  -4   3  13      413.03      434.16     26.60 o
  -3   3  13       38.79       47.28     12.07 o
  -2   3  13     3259.31     3294.23     63.35 o
  -1   3  13     1718.83     1652.23     42.52 o
   0   3  13     1092.81     1037.97     35.43 o
   1   3  13      599.71      572.46     55.04 o
   2   3  13      234.86      205.92     46.10 o
   3   3  13       33.47       31.05     17.16 o
   4   3  13      580.80      619.39     62.55 o
   5   3  13      176.45      133.29     26.48 o
   6   3  13      107.14       89.93     30.62 o
 -12   4  13        4.14        0.00     33.10 o
 -11   4  13       78.60       96.72     25.90 o
 -10   4  13      101.48       96.64     23.96 o
  -9   4  13       52.38       25.14     19.59 o
  -8   4  13      598.97      619.99     44.72 o
  -7   4  13       50.80       57.79     15.60 o
  -6   4  13      647.11      653.73     30.18 o
  -5   4  13      126.93      148.75     18.83 o
  -4   4  13      363.59      382.96     23.47 o
  -3   4  13       11.46        5.75     10.72 o
  -2   4  13      255.19      233.67     24.57 o
  -1   4  13     2783.81     2833.99     58.59 o
   0   4  13      223.38      226.09     20.03 o
   1   4  13     1186.80     1337.74     51.45 o
   2   4  13       29.08       29.89     16.91 o
   3   4  13      930.87      936.12     76.12 o
   4   4  13      351.89      370.91     40.12 o
   5   4  13       54.32       41.16     21.79 o
   6   4  13      187.40       75.80     58.62 o
 -11   5  13      431.54      615.07     50.66 o
 -10   5  13      133.41       91.37     25.79 o
  -9   5  13       66.88       29.97     19.99 o
  -8   5  13       68.58       64.98     24.33 o
  -7   5  13     1788.76     1786.68     62.88 o
  -6   5  13     1487.91     1444.89     54.33 o
  -5   5  13       97.68      104.80     17.53 o
  -4   5  13      119.49      101.38     15.82 o
  -3   5  13      860.33      915.76     46.20 o
  -2   5  13     1161.75     1238.59     37.33 o
  -1   5  13        9.86       17.51     11.79 o
   0   5  13       80.47       65.77     16.25 o
   1   5  13        1.29        0.00     14.42 o
   2   5  13       95.19       93.08     20.87 o
   3   5  13     1150.76     1240.70     55.07 o
   4   5  13       47.65       39.92     22.23 o
   5   5  13       70.59       72.77     55.08 o
 -11   6  13      529.51      560.75     50.63 o
 -10   6  13      583.78      553.93     42.84 o
  -9   6  13        1.11        0.00     18.46 o
  -8   6  13      221.61      219.78     29.06 o
  -7   6  13      600.00      516.40     36.76 o
  -6   6  13      721.65      700.89     40.92 o
  -5   6  13      317.43      294.17     24.64 o
  -4   6  13      390.38      492.74     31.49 o
  -3   6  13      368.91      346.95     23.10 o
  -2   6  13       13.57       14.87     11.66 o
  -1   6  13      631.80      651.76     29.66 o
   0   6  13      276.80      260.26     23.77 o
   1   6  13       40.45       35.35     17.65 o
   2   6  13      139.55      134.60     36.47 o
   3   6  13       84.87      114.88     32.76 o
   4   6  13       44.06       80.81     39.03 o
   5   6  13       12.66        0.00     45.99 o
 -11   7  13        2.68        0.00     30.78 o
 -10   7  13      432.56      572.18     50.47 o
  -9   7  13       74.94       59.42     22.64 o
  -8   7  13     1088.96     1170.17     96.43 o
  -7   7  13      437.29      387.09     38.72 o
  -6   7  13       38.65       49.71     18.06 o
  -5   7  13        4.35        2.87     14.91 o
  -4   7  13     1187.38     1221.32     43.56 o
  -3   7  13       77.68       88.56     15.62 o
  -2   7  13      918.27      846.52     37.11 o
  -1   7  13      575.40      538.46     28.39 o
   0   7  13      108.48       60.36     16.74 o
   1   7  13       23.90       52.21     18.76 o
   2   7  13      441.04      371.17     39.86 o
   3   7  13       39.00       75.91     36.62 o
   4   7  13      239.16      219.59     47.27 o
 -10   8  13       74.35      100.14     54.33 o
  -9   8  13       28.75       28.44     21.01 o
  -8   8  13      208.45      229.91     32.02 o
  -7   8  13      140.95      140.47     25.54 o
  -6   8  13       34.60       24.06     16.35 o
  -5   8  13        8.59       10.44     16.44 o
  -4   8  13       14.68        5.10     15.98 o
  -3   8  13      512.99      510.30     35.49 o
  -2   8  13        4.86        5.39     11.87 o
  -1   8  13     1033.90     1078.26     38.96 o
   0   8  13      140.92      128.99     20.46 o
   1   8  13      274.70      305.47     85.22 o
   2   8  13      343.23      344.89     50.74 o
   3   8  13      156.90      108.44     82.12 o
   4   8  13        4.54       30.83     48.51 o
  -9   9  13       13.32       13.15     30.66 o
  -8   9  13        0.63        0.00     18.44 o
  -7   9  13      180.30      156.59     27.33 o
  -6   9  13     1150.75     1226.25     64.73 o
  -5   9  13       43.46       64.17     20.92 o
  -4   9  13        1.24        0.28     15.24 o
  -3   9  13      689.01      650.33     40.34 o
  -2   9  13       49.21       44.52     17.95 o
  -1   9  13        1.98        3.53     13.04 o
   0   9  13      407.52      459.99     41.05 o
   1   9  13        2.59        7.19     21.88 o
   2   9  13       99.17       81.19     37.42 o
   3   9  13      767.10      774.25     72.17 o
  -9  10  13        1.94       45.48     55.84 o
  -8  10  13       10.14        0.00     50.28 o
  -7  10  13      228.61      301.43     35.13 o
  -6  10  13       71.23       35.38     21.84 o
  -5  10  13        2.47        0.00     20.85 o
  -4  10  13       39.06       19.58     18.83 o
  -3  10  13       14.45        1.39     17.26 o
  -2  10  13       98.11       48.56     20.71 o
  -1  10  13      143.97      123.10     28.03 o
   0  10  13      292.42      280.71     35.87 o
   1  10  13      262.61      187.58     33.55 o
   2  10  13      141.04      121.39     55.34 o
  -7  11  13       46.55       43.21     55.84 o
  -6  11  13      251.70      225.09     47.51 o
  -5  11  13       27.99       22.58     20.68 o
  -4  11  13       40.40       12.23     22.37 o
  -3  11  13        7.20       40.40     21.31 o
  -2  11  13      462.62      507.40     55.17 o
  -1  11  13        8.54       18.21     28.14 o
   0  11  13        2.58        0.00     38.41 o
   1  11  13       30.31        0.00     27.81 o
  -6  12  13      307.07      275.73     75.55 o
  -5  12  13       24.97        0.00     34.64 o
  -4  12  13       75.19       44.62     39.16 o
  -3  12  13       13.34        0.00     45.23 o
  -2  12  13        4.55       18.19     49.53 o
 -12   0  14      471.09      395.70     77.07 o
 -10   0  14      128.71      173.35     32.86 o
  -8   0  14     5343.96     5573.11    136.57 o
  -6   0  14      329.05      275.15     51.87 o
  -4   0  14       82.18      104.08     22.37 o
  -2   0  14       23.77       37.05     17.93 o
   0   0  14     1645.37     1890.91     86.06 o
   2   0  14       27.69        2.23     23.75 o
   4   0  14       45.53        6.44     26.61 o
 -12   1  14      353.67      412.20     40.29 o
 -11   1  14     1395.14     1398.09     61.89 o
 -10   1  14      288.08      330.13     28.19 o
  -9   1  14        4.68        0.00     13.89 o
  -8   1  14      400.23      427.15     40.30 o
  -7   1  14       61.40       59.89     15.27 o
  -6   1  14     1014.39      901.71     34.62 o
  -5   1  14      229.85      232.62     20.28 o
  -4   1  14     1797.53     1812.09     46.37 o
  -3   1  14     1742.65     1792.46     46.28 o
  -2   1  14      539.61      577.12     28.23 o
  -1   1  14      226.04      231.02     20.33 o
   0   1  14      296.61      281.95     24.71 o
   1   1  14       27.36       25.37     16.18 o
   2   1  14     1215.76     1303.07     59.70 o
   3   1  14      888.38      858.01     51.75 o
   4   1  14      245.03      234.74     31.19 o
   5   1  14      252.18      244.42     41.83 o
 -12   2  14       79.59      164.24     36.69 o
 -11   2  14      618.92      583.84     43.04 o
 -10   2  14      263.25      260.95     31.75 o
  -9   2  14      298.89      353.75     29.86 o
  -8   2  14        5.27        0.00     12.43 o
  -7   2  14     4786.25     4744.09     95.46 o
  -6   2  14       40.89       41.89     14.58 o
  -5   2  14        4.59        0.00     10.40 o
  -4   2  14       65.48       58.61     13.89 o
  -3   2  14       55.26       60.16     14.37 o
  -2   2  14      514.76      552.71     30.00 o
  -1   2  14     4240.00     4330.63     77.57 o
   0   2  14       27.85       18.63     13.89 o
   1   2  14     1316.77     1319.82     54.15 o
   2   2  14        9.72        0.68     14.98 o
   3   2  14        3.92        0.00     16.30 o
   4   2  14       24.09       19.86     19.75 o
   5   2  14       35.01       33.64     25.98 o
 -11   3  14      200.54      179.08     31.47 o
 -10   3  14        1.03        2.65     19.61 o
  -9   3  14      173.46      262.97     30.13 o
  -8   3  14      143.52      171.22     20.92 o
  -7   3  14       29.85       23.97     13.23 o
  -6   3  14      434.56      378.97     28.88 o
  -5   3  14      291.57      278.16     21.79 o
  -4   3  14     1543.13     1651.04     46.16 o
  -3   3  14      821.96      826.76     33.09 o
  -2   3  14       51.91       28.90     12.68 o
  -1   3  14        5.32        6.71     11.21 o
   0   3  14       46.86       51.45     16.12 o
   1   3  14      653.48      699.53     42.03 o
   2   3  14      836.00      864.91     51.35 o
   3   3  14     1093.55     1130.19     58.17 o
   4   3  14      318.84      390.20     53.47 o
   5   3  14      196.47      142.24     33.56 o
 -11   4  14       44.88       82.05     31.28 o
 -10   4  14        8.29        0.00     18.41 o
  -9   4  14       53.69       47.37     21.23 o
  -8   4  14     1896.57     1897.09     65.07 o
  -7   4  14        6.88        0.00     11.57 o
  -6   4  14      207.41      232.86     21.63 o
  -5   4  14       78.04       89.10     15.48 o
  -4   4  14      119.49      108.34     16.38 o
  -3   4  14      300.95      302.04     22.71 o
  -2   4  14      393.28      425.78     25.66 o
  -1   4  14      248.10      211.27     23.09 o
   0   4  14      789.45      913.37     39.95 o
   1   4  14      117.39      147.56     23.87 o
   2   4  14      162.81      180.31     32.68 o
   3   4  14      144.72      145.80     26.51 o
   4   4  14        9.12        0.00     19.26 o
   5   4  14       90.17       73.42     57.92 o
 -11   5  14      495.25      498.98     61.73 o
 -10   5  14      770.75      960.26     53.62 o
  -9   5  14        0.41        0.00     17.87 o
  -8   5  14      446.93      480.22     62.45 o
  -7   5  14       27.48       46.72     18.37 o
  -6   5  14      460.72      431.86     29.04 o
  -5   5  14      525.76      548.96     28.99 o
  -4   5  14       77.09       79.02     15.56 o
  -3   5  14      217.93      230.47     20.73 o
  -2   5  14     3745.14     3548.98     69.68 o
  -1   5  14      717.43      743.69     32.50 o
   0   5  14      379.30      436.17     30.11 o
   1   5  14       50.99       23.46     17.70 o
   2   5  14      539.95      489.11     56.38 o
   3   5  14      344.65      309.58     33.97 o
   4   5  14      137.03       86.70     36.15 o
 -10   6  14      481.73      626.44     84.26 o
  -9   6  14      237.56      250.22     33.13 o
  -8   6  14       14.29        0.00     19.91 o
  -7   6  14     2285.45     2395.34     74.75 o
  -6   6  14      723.82      806.27     57.25 o
  -5   6  14      468.48      541.61     29.52 o
  -4   6  14        0.00        8.48     13.44 o
  -3   6  14      219.45      263.04     22.00 o
  -2   6  14      384.33      368.11     31.35 o
  -1   6  14      633.24      585.17     29.95 o
   0   6  14        0.49        0.00     13.79 o
   1   6  14      705.11      655.91     42.28 o
   2   6  14      190.92      227.66     32.93 o
   3   6  14       15.60        5.77     23.68 o
   4   6  14       20.30       60.14     54.83 o
 -10   7  14      117.15      139.64     42.24 o
  -9   7  14     1559.61     1820.64     97.20 o
  -8   7  14       48.37       66.35     23.03 o
  -7   7  14       31.41       58.97     19.26 o
  -6   7  14      307.28      283.86     43.07 o
  -5   7  14      211.64      267.87     29.31 o
  -4   7  14        8.94       21.67     12.97 o
  -3   7  14      568.94      560.93     33.62 o
  -2   7  14        1.13        7.64     12.93 o
  -1   7  14      172.54      167.63     20.14 o
   0   7  14       95.29       52.16     17.74 o
   1   7  14      647.60      643.34     41.87 o
   2   7  14       35.90       38.25     25.04 o
   3   7  14      166.47      229.61     48.66 o
  -9   8  14      432.48      573.44     63.49 o
  -8   8  14      202.23      232.83     32.90 o
  -7   8  14       34.42       30.74     24.41 o
  -6   8  14     1577.35     1588.11     83.12 o
  -5   8  14      107.29      116.88     24.99 o
  -4   8  14      191.94      128.74     30.20 o
  -3   8  14      104.69       96.24     21.09 o
  -2   8  14      525.83      527.03     29.40 o
  -1   8  14     1488.78     1442.15     71.89 o
   0   8  14        4.57        0.00     18.23 o
   1   8  14        1.60        4.07     29.11 o
   2   8  14      427.04      455.17     57.56 o
   3   8  14        5.08       23.25     51.55 o
  -9   9  14      321.62      310.29     84.90 o
  -8   9  14      225.05      193.81     70.75 o
  -7   9  14       29.14       31.21     22.16 o
  -6   9  14       31.48       12.97     23.15 o
  -5   9  14        0.15        0.00     16.89 o
  -4   9  14       75.85       44.45     19.49 o
  -3   9  14        2.54        0.00     17.58 o
  -2   9  14     1165.15     1110.32    120.72 o
  -1   9  14       14.73       14.09     16.08 o
   0   9  14       39.70       58.73     25.64 o
   1   9  14       46.69       76.15     36.79 o
   2   9  14      182.73      226.95     48.40 o
  -8  10  14       66.55       95.01     61.91 o
  -7  10  14      181.26      109.16     62.16 o
  -6  10  14       60.52       49.34     25.89 o
  -5  10  14      318.96      314.52     34.25 o
  -4  10  14        8.23       17.77     19.56 o
  -3  10  14       13.04       17.38     19.23 o
  -2  10  14      189.46      176.52     27.50 o
  -1  10  14       84.90      133.67     47.50 o
   0  10  14      344.42      308.02     66.20 o
   1  10  14      175.00      178.78     44.04 o
  -6  11  14       48.72       71.76     57.36 o
  -5  11  14      143.65      120.78     64.43 o
  -4  11  14      113.69      107.83     31.33 o
  -3  11  14      281.18      286.92     40.14 o
  -2  11  14        7.47        0.00     42.96 o
  -1  11  14        0.62       16.93     39.42 o
   0  11  14       67.98       68.48     50.54 o
 -11   0  15      155.38      188.20     40.01 o
  -9   0  15     2595.32     2732.72     92.82 o
  -7   0  15      876.04      866.19     52.70 o
  -5   0  15       26.67       19.72     17.59 o
  -3   0  15      901.86      959.28     52.59 o
  -1   0  15     1353.37     1304.51     75.32 o
   1   0  15       12.15       11.32     23.06 o
   3   0  15       30.74        0.00     27.48 o
 -11   1  15      172.26      164.73     30.88 o
 -10   1  15      466.45      525.56     42.27 o
  -9   1  15      156.41      157.23     21.84 o
  -8   1  15        4.14       15.89     14.35 o
  -7   1  15      457.66      450.50     37.43 o
  -6   1  15     2035.28     1918.45     50.34 o
  -5   1  15      676.04      711.92     33.94 o
  -4   1  15       35.78       15.46     12.46 o
  -3   1  15      216.58      207.08     20.74 o
  -2   1  15     1661.87     1441.35     50.66 o
  -1   1  15        5.63       14.10     13.06 o
   0   1  15       28.89       26.12     17.26 o
   1   1  15      765.71      808.70     46.05 o
   2   1  15      623.49      677.57     44.62 o
   3   1  15      114.82      136.25     26.73 o
   4   1  15        2.72       13.25     30.58 o
 -11   2  15       20.91       31.85     24.40 o
 -10   2  15     1853.51     2070.14     72.16 o
  -9   2  15        1.39        0.00     17.03 o
  -8   2  15       13.29        7.17     13.19 o
  -7   2  15      136.95      147.52     19.89 o
  -6   2  15     1072.97     1158.42     41.43 o
  -5   2  15      358.12      361.71     25.90 o
  -4   2  15      218.15      228.96     21.04 o
  -3   2  15       67.13       47.72     14.24 o
  -2   2  15     6148.18     6119.94    104.41 o
  -1   2  15       55.67       42.33     14.38 o
   0   2  15      114.99      140.74     23.95 o
   1   2  15        1.52       26.31     18.00 o
   2   2  15       41.54       33.18     20.16 o
   3   2  15       69.93       85.64     23.77 o
   4   2  15      426.12      422.94     46.02 o
 -11   3  15       48.24       50.17     34.79 o
 -10   3  15      288.42      323.11     36.14 o
  -9   3  15      680.57      695.58     54.49 o
  -8   3  15      241.25      246.82     23.99 o
  -7   3  15       46.68       47.72     15.60 o
  -6   3  15     1988.20     1889.44     55.34 o
  -5   3  15      204.94      255.61     22.32 o
  -4   3  15      465.65      471.56     27.97 o
  -3   3  15      225.47      220.27     21.18 o
  -2   3  15      442.62      425.25     32.22 o
  -1   3  15      148.34      106.94     17.98 o
   0   3  15      513.36      481.21     66.85 o
   1   3  15      789.67      968.71     50.02 o
   2   3  15     1066.11     1113.31     71.92 o
   3   3  15       49.73       12.67     19.70 o
   4   3  15      100.09       76.11     38.67 o
 -11   4  15      101.63      105.12     62.92 o
 -10   4  15      151.46      122.53     40.74 o
  -9   4  15      726.45      693.19     78.54 o
  -8   4  15      769.31      799.87     57.55 o
  -7   4  15      451.00      435.88     28.12 o
  -6   4  15      185.86      149.33     19.60 o
  -5   4  15      102.64       65.52     15.59 o
  -4   4  15       33.64       10.53     12.45 o
  -3   4  15      477.49      452.19     27.55 o
  -2   4  15      283.34      230.63     27.23 o
  -1   4  15     1119.74     1025.23     39.18 o
   0   4  15      547.50      619.16     49.05 o
   1   4  15       36.94       63.46     21.28 o
   2   4  15      157.72      178.09     28.52 o
   3   4  15      345.93      388.15     49.62 o
   4   4  15        1.07        0.00     23.72 o
 -10   5  15       75.97       86.64     38.31 o
  -9   5  15      115.75      127.74     27.59 o
  -8   5  15      131.94       64.20     21.23 o
  -7   5  15      195.00      150.97     33.59 o
  -6   5  15      495.70      530.20     30.62 o
  -5   5  15     1052.09     1075.85     44.18 o
  -4   5  15       54.96       46.31     14.10 o
  -3   5  15      540.59      532.33     29.80 o
  -2   5  15      250.17      218.21     21.56 o
  -1   5  15      256.21      224.89     24.63 o
   0   5  15       56.71       74.26     21.75 o
   1   5  15      187.18      114.31     31.05 o
   2   5  15      117.21       93.70     24.05 o
   3   5  15      637.20      754.75     62.78 o
 -10   6  15      180.34      181.17     67.72 o
  -9   6  15       60.22       44.40     26.57 o
  -8   6  15      712.72      624.22     90.85 o
  -7   6  15      945.56     1047.96     96.16 o
  -6   6  15       50.17       28.20     17.94 o
  -5   6  15      162.92      182.73     26.43 o
  -4   6  15      165.30      166.50     25.03 o
  -3   6  15       23.04       13.54     13.33 o
  -2   6  15     2063.88     2003.35     52.67 o
  -1   6  15      543.90      574.56     80.55 o
   0   6  15      408.90      403.18     34.89 o
   1   6  15       25.02       15.98     19.71 o
   2   6  15      145.64      171.94     29.23 o
   3   6  15       46.98       95.78     37.88 o
  -9   7  15       33.35       41.19     51.80 o
  -8   7  15      259.17      316.01     36.78 o
  -7   7  15       88.61       56.42     25.79 o
  -6   7  15     1559.64     1679.52     64.13 o
  -5   7  15      315.91      265.68     31.34 o
  -4   7  15     1330.21     1364.61     52.60 o
  -3   7  15      221.14      203.22     22.00 o
  -2   7  15        2.62       16.13     14.81 o
  -1   7  15       53.17       46.22     22.47 o
   0   7  15      167.88      151.49     27.54 o
   1   7  15        1.55       15.04     19.65 o
   2   7  15      530.00      511.18     88.69 o
  -9   8  15      202.93      163.49     70.75 o
  -8   8  15      312.93      316.36     81.36 o
  -7   8  15      575.97      481.57     47.33 o
  -6   8  15       10.56        0.00     17.19 o
  -5   8  15       47.78       28.01     19.94 o
  -4   8  15      269.54      260.45     44.09 o
  -3   8  15        6.46       11.07     19.39 o
  -2   8  15        3.51        4.87     14.38 o
  -1   8  15      643.83      751.18     39.73 o
   0   8  15       15.05        5.50     19.82 o
   1   8  15       37.97       72.97     37.78 o
   2   8  15       34.10       45.23     49.02 o
  -8   9  15       65.74        0.00     54.58 o
  -7   9  15      613.67      528.36     95.77 o
  -6   9  15       86.19       55.54     25.16 o
  -5   9  15      355.31      380.22     54.23 o
  -4   9  15      149.63      102.04     25.58 o
  -3   9  15      176.51      107.07     33.99 o
  -2   9  15        0.00       13.01     22.46 o
  -1   9  15      415.60      427.69     41.30 o
   0   9  15       34.45       13.66     24.23 o
   1   9  15      278.06      344.98     83.89 o
  -5  10  15        6.53        0.00     26.97 o
  -4  10  15       43.34       39.41     26.19 o
  -3  10  15      378.25      346.73     52.00 o
  -2  10  15      459.70      439.94     55.04 o
  -1  10  15      225.74      263.29     62.67 o
  -4  11  15      174.68      133.89     42.97 o
  -3  11  15       39.99       51.80     58.37 o
 -10   0  16       45.97       52.67     33.95 o
  -8   0  16     1616.51     1665.52    150.24 o
  -6   0  16      512.66      511.11     42.68 o
  -4   0  16     2791.64     2792.17     90.83 o
  -2   0  16        3.32        9.62     20.48 o
   0   0  16      247.70      186.04     40.07 o
   2   0  16      708.87      905.19    112.82 o
 -11   1  16      218.74      339.35     81.62 o
 -10   1  16       32.32       48.60     20.41 o
  -9   1  16      432.57      437.73     31.21 o
  -8   1  16      491.12      514.47     32.05 o
  -7   1  16      688.45      673.02     34.60 o
  -6   1  16      887.52      804.02     36.26 o
  -5   1  16      157.84      156.12     20.06 o
  -4   1  16      457.83      399.64     27.48 o
  -3   1  16       36.19       63.90     17.16 o
  -2   1  16      722.16      745.22     34.89 o
  -1   1  16     1028.49     1058.98     70.19 o
   0   1  16      477.25      552.12     40.78 o
   1   1  16       83.78       93.10     24.08 o
   2   1  16       25.36       33.02     22.54 o
   3   1  16       12.34       18.93     31.80 o
 -10   2  16      210.76      248.04     33.56 o
  -9   2  16      299.50      266.35     33.58 o
  -8   2  16       54.35       60.80     17.51 o
  -7   2  16      573.55      467.06     30.29 o
  -6   2  16       38.54       20.33     13.31 o
  -5   2  16     1754.80     1812.27     50.70 o
  -4   2  16        7.59        0.00     13.05 o
  -3   2  16     1103.20     1071.15     40.66 o
  -2   2  16       71.45       28.62     14.92 o
  -1   2  16      121.01      141.81     22.23 o
   0   2  16      148.02      120.52     24.79 o
   1   2  16      286.14      262.64     31.78 o
   2   2  16        0.13        0.00     19.86 o
   3   2  16     1528.68     1649.45    217.05 o
 -10   3  16        2.20       19.46     52.31 o
  -9   3  16       96.15       49.45     19.31 o
  -8   3  16      261.39      303.13     30.93 o
  -7   3  16      341.75      372.71     27.93 o
  -6   3  16       55.76       37.97     16.92 o
  -5   3  16      199.03      215.51     21.94 o
  -4   3  16      882.52      877.77     48.40 o
  -3   3  16       17.35        7.28     13.71 o
  -2   3  16      937.08      957.16     39.15 o
  -1   3  16      473.41      464.47     32.94 o
   0   3  16      373.27      276.15     31.48 o
   1   3  16      455.98      582.40     42.59 o
   2   3  16       30.24       30.03     24.87 o
   3   3  16       95.09       92.34     38.51 o
 -10   4  16       19.64        2.02     50.54 o
  -9   4  16      255.02      268.88     39.27 o
  -8   4  16      497.84      443.15     56.13 o
  -7   4  16        5.71        0.00     13.62 o
  -6   4  16      418.47      427.75     29.41 o
  -5   4  16        4.97        6.12     13.96 o
  -4   4  16     1314.14     1341.13     46.00 o
  -3   4  16      468.00      478.09     29.86 o
  -2   4  16      237.72      208.24     22.77 o
  -1   4  16        8.55        0.00     15.48 o
   0   4  16       52.26       30.39     20.16 o
   1   4  16        0.19        0.00     17.47 o
   2   4  16      697.75      824.50     58.00 o
   3   4  16       48.30       58.70     36.16 o
 -10   5  16      121.04      115.48     63.68 o
  -8   5  16       62.51       53.79     21.46 o
  -7   5  16      459.73      442.77     68.49 o
  -6   5  16     2101.45     2098.95     56.84 o
  -5   5  16        1.24        0.00     15.46 o
  -4   5  16       18.58        6.28     13.84 o
  -3   5  16       81.41       63.94     17.09 o
  -2   5  16        2.01        0.00     13.02 o
  -1   5  16      980.91      932.97     82.82 o
   0   5  16      507.25      510.00     39.94 o
   1   5  16        7.96        0.00     18.57 o
   2   5  16      147.61       75.92     29.65 o
  -9   6  16      339.93      341.63     85.41 o
  -8   6  16       15.82        0.00     27.29 o
  -7   6  16       12.09        0.00     18.19 o
  -6   6  16       32.54       36.35     20.93 o
  -5   6  16      128.95      114.15     19.51 o
  -4   6  16       24.28       24.45     15.62 o
  -3   6  16     1449.91     1362.37     51.47 o
  -2   6  16      500.62      524.64     31.53 o
  -1   6  16        1.66        0.00     15.43 o
   0   6  16       80.02       44.47     20.68 o
   1   6  16      145.89      122.97     27.73 o
   2   6  16       11.61        5.62     24.18 o
  -7   7  16      503.88      491.47     83.39 o
  -6   7  16      126.48      206.48     30.73 o
  -5   7  16      273.04      273.77     31.92 o
  -4   7  16        3.22        6.22     17.17 o
  -3   7  16        0.20        0.00     13.58 o
  -2   7  16      109.47       46.74     17.26 o
  -1   7  16       23.95        0.20     20.34 o
   0   7  16       83.55       87.15     23.79 o
   1   7  16      364.82      369.46     60.10 o
  -8   8  16       41.82       32.09     60.39 o
  -7   8  16       16.37       21.73     38.41 o
  -6   8  16       13.25        9.85     32.85 o
  -5   8  16      509.23      467.52     47.89 o
  -4   8  16      146.85      141.92     28.18 o
  -3   8  16       43.34       38.89     23.93 o
  -2   8  16     1085.47     1075.15     53.70 o
  -1   8  16        1.98        8.58     17.98 o
   0   8  16        5.44        0.00     19.26 o
  -6   9  16      564.31      744.15    103.35 o
  -5   9  16        0.21        7.08     33.35 o
  -4   9  16       33.10       22.26     26.14 o
  -3   9  16        5.58       22.08     23.98 o
  -2   9  16       17.52       38.41     39.92 o
  -1   9  16        0.19        0.60     20.30 o
  -9   0  17      773.04      618.43     64.18 o
  -7   0  17      353.19      484.67     65.19 o
  -5   0  17      777.40      803.17     62.26 o
  -3   0  17     1323.10     1437.59     69.23 o
  -1   0  17      184.21      160.11     39.39 o
   1   0  17      282.41      280.48     68.48 o
 -10   1  17       41.10       25.04     23.78 o
  -9   1  17      157.06      133.80     30.34 o
  -8   1  17        3.42       16.41     15.08 o
  -7   1  17      130.31      129.11     22.21 o
  -6   1  17      464.35      478.80     30.74 o
  -5   1  17        0.09        0.00     12.45 o
  -4   1  17       28.36       23.24     15.06 o
  -3   1  17      226.31      256.75     24.15 o
  -2   1  17      191.12      200.06     22.97 o
  -1   1  17       23.11        5.45     18.04 o
   0   1  17       16.66       23.33     20.77 o
   1   1  17      103.65       73.47     37.04 o
   2   1  17        1.31       16.12     30.11 o
 -10   2  17     1196.78     1044.84    115.48 o
  -9   2  17       36.36       45.39     24.95 o
  -8   2  17       76.50       61.51     18.55 o
  -7   2  17        0.35        0.00     14.18 o
  -6   2  17      612.36      582.10     33.34 o
  -5   2  17      158.03      135.09     20.35 o
  -4   2  17       46.79       21.15     14.62 o
  -3   2  17        8.65        6.14     14.80 o
  -2   2  17      299.51      353.24     27.74 o
  -1   2  17       58.55       62.32     21.34 o
   0   2  17      689.89      662.25     46.10 o
   1   2  17       36.25       59.51     43.84 o
   2   2  17      378.04      479.34    108.27 o
  -9   3  17       46.03       35.10     28.29 o
  -8   3  17      127.24      133.63     32.55 o
  -7   3  17      190.73      172.18     23.82 o
  -6   3  17       52.85       38.71     17.23 o
  -5   3  17       52.95       64.46     17.54 o
  -4   3  17       20.48        6.07     15.25 o
  -3   3  17      140.58      180.75     22.48 o
  -2   3  17      731.06      775.76     37.31 o
  -1   3  17       30.71       20.85     20.93 o
   0   3  17      198.20      169.07     28.96 o
   1   3  17      169.61      138.72     43.46 o
  -9   4  17      152.42      144.79     53.06 o
  -8   4  17      208.24      143.52     50.79 o
  -7   4  17      224.15      269.39     26.66 o
  -6   4  17       12.76       13.92     14.92 o
  -5   4  17      724.73      790.43     37.59 o
  -4   4  17      597.99      634.25     34.89 o
  -3   4  17      532.07      650.46     35.12 o
  -2   4  17       94.95       77.61     18.51 o
  -1   4  17      150.80      131.09     26.59 o
   0   4  17       10.16        3.49     19.49 o
   1   4  17      268.53      283.29     47.94 o
  -8   5  17        1.87       13.39     37.90 o
  -7   5  17       84.44       40.43     36.89 o
  -6   5  17       42.49       52.45     18.56 o
  -5   5  17        1.32        5.78     14.59 o
  -4   5  17      178.12      123.80     20.66 o
  -3   5  17       38.77       30.03     16.76 o
  -2   5  17       69.05       61.17     19.90 o
  -1   5  17      914.33     1025.98     59.57 o
   0   5  17        1.03        0.00     20.28 o
   1   5  17        9.54       29.96     46.87 o
  -8   6  17       13.50        0.00     33.35 o
  -7   6  17       73.68       71.00     46.24 o
  -6   6  17      954.05      944.96    292.10 o
  -5   6  17      396.64      406.51     30.75 o
  -4   6  17      192.66      234.32     28.30 o
  -3   6  17       19.17       22.73     16.47 o
  -2   6  17       29.10       38.92     20.42 o
  -1   6  17        0.04        3.01     19.63 o
   0   6  17        8.75        0.00     41.06 o
  -7   7  17       65.86       31.33     44.47 o
  -6   7  17        0.69        6.32     32.60 o
  -5   7  17       36.76       23.12     30.00 o
  -4   7  17       15.38        2.56     18.20 o
  -3   7  17        1.84        1.41     15.48 o
  -2   7  17      631.57      544.53     53.44 o
  -1   7  17       41.12        0.00     20.17 o
  -6   8  17       64.24       21.98     40.18 o
  -5   8  17      676.01      524.32     88.19 o
  -4   8  17      332.25      276.94     66.46 o
  -3   8  17        1.50       15.45     27.90 o
  -2   8  17        1.66       13.94     23.98 o
  -8   0  18      112.27      163.15     42.38 o
  -6   0  18      111.73      118.32     30.72 o
  -4   0  18      899.84      938.08     59.46 o
  -2   0  18      295.89      296.47     48.76 o
   0   0  18      372.15      402.52     82.12 o
  -9   1  18      538.87      515.06     60.49 o
  -8   1  18      289.81      277.17     39.28 o
  -7   1  18       45.97       71.32     25.45 o
  -6   1  18      561.74      600.47     35.29 o
  -5   1  18      258.65      222.34     24.81 o
  -4   1  18      263.81      253.99     25.67 o
  -3   1  18       12.04        0.00     15.99 o
  -2   1  18       74.13       49.68     20.31 o
  -1   1  18      269.96      163.58     40.46 o
   0   1  18       19.19        7.81     32.07 o
  -8   2  18       41.06       14.71     22.31 o
  -7   2  18       41.47       61.09     23.53 o
  -6   2  18        3.50        3.30     15.16 o
  -5   2  18      406.01      413.05     30.86 o
  -4   2  18      115.48      122.69     21.62 o
  -3   2  18        4.03        0.00     15.13 o
  -2   2  18       25.58       17.91     18.20 o
  -1   2  18      144.13       76.48     53.82 o
   0   2  18       48.87       24.89     31.12 o
  -8   3  18      227.73      244.78     44.22 o
  -7   3  18        0.74        0.00     20.97 o
  -6   3  18      552.87      613.21     42.18 o
  -5   3  18      312.46      321.85     27.99 o
  -4   3  18       22.26       13.78     17.00 o
  -3   3  18      173.63      157.62     23.49 o
  -2   3  18      111.66       70.28     25.19 o
  -1   3  18       27.98        9.40     28.57 o
   0   3  18       69.96       52.53     43.46 o
  -8   4  18       85.46       53.32     43.46 o
  -7   4  18       60.07       57.34     23.68 o
  -6   4  18      111.74      126.33     29.28 o
  -5   4  18       34.00       40.09     19.60 o
  -4   4  18      345.21      393.85     47.51 o
  -3   4  18      463.69      471.56     47.69 o
  -2   4  18      195.54      144.32     27.73 o
  -1   4  18       25.64       10.24     29.10 o
  -7   5  18        0.15        0.00     32.60 o
  -6   5  18        2.92        2.13     23.11 o
  -5   5  18      232.91      252.70     32.55 o
  -4   5  18      617.20      656.73     53.04 o
  -3   5  18       60.86       20.35     18.85 o
  -2   5  18       32.28       30.03     24.84 o
  -1   5  18       86.89       80.36     35.28 o
  -6   6  18        5.58        0.76     31.84 o
  -5   6  18        6.22        0.00     42.07 o
  -4   6  18       67.47       37.30     26.43 o
  -3   6  18       45.82       35.88     23.60 o
  -2   6  18      318.19      321.93     40.56 o
  -7   0  19      165.05       73.53     45.23 o
  -5   0  19       82.84       94.00     47.50 o
  -3   0  19       26.30       50.33     45.10 o
  -7   1  19       42.92       22.25     26.36 o
  -6   1  19       34.44       15.35     28.67 o
  -5   1  19       40.28       10.90     28.17 o
  -4   1  19      229.02      279.77     33.83 o
  -3   1  19       40.19       39.94     22.80 o
  -2   1  19        5.29       33.84     33.02 o
  -7   2  19        0.03       17.42     25.62 o
  -6   2  19        1.75       25.75     26.95 o
  -5   2  19        0.79       12.50     26.71 o
  -4   2  19      269.67      238.01     37.87 o
  -3   2  19       51.15       33.97     24.14 o
  -2   2  19       25.58        0.00     25.89 o
  -6   3  19      145.70      109.16     34.69 o
  -5   3  19       34.54       60.14     46.37 o
  -4   3  19      291.89      256.58     47.26 o
  -3   3  19      284.28      260.56     34.48 o
  -5   4  19       11.30       14.83     26.71 o
  -4   4  19       60.16      114.63     37.74 o
 
